# Supplementary material for: Bundibugyo ebolavirus Survival Is Associated with Early Activation of Adaptive Immunity and Reduced Myeloid-Derived Suppressor Cell Signaling
Source: mBio. 2021 Aug 10;12(4):e01517-21. doi: 10.1128/mBio.01517-21 (PMC8406165; doi:10.1128/mBio.01517-21)
Supplement: DATA SET S1 [file mbio.01517-21-sd001.xlsx]

## Sheet: EARLY RATIO SURV.CSV
Probe Name	SURVIVOR-MILD vs. FATAL	P value of: SURVIVOR-MILD vs. FATAL	SURVIVOR-MOD/SEVERE vs. FATAL	P value of: SURVIVOR-MOD/SEVERE vs. FATAL
ABCB1	1		1
ABL1	1		1
ADA	-1.11	0.618527	1.33	0.216988
AGER	1		1
AHR	1.05	0.455724	-1	0.391002
AICDA	1		1
AIRE	1		1
AKT3	-1.29	0.319135	-1.4	0.105163
ALOX12	1		1
ALOX15	1		1
ALOX5	-2.18	0.189128	-1.62	0.430214
ANP32B	-1.13	0.585845	-1.14	0.304562
APOE	1		1
APP	-1.13	0.828986	-1.25	0.780206
AREG	1		1
ARG1	1		1
ARG2	-3.97	0.0121955	-1.19	0.572477
ARHGDIB	-1.13	0.473285	-1.21	0.182624
ATF2	1.09	0.817962	-1.1	0.741719
ATG10	1		1
ATG12	-1.48	0.0369344	-1.58	0.0281411
ATG16L1	1		1
ATG5	-1.22	0.482722	-1.21	0.638668
ATG7	-1.08	0.391002	-1.08	0.391002
ATM	1.38	0.251797	-1.27	0.526141
B2M	-1.77	0.0329929	-1.35	0.157217
B3GAT1	1		1
BAD	1		1
BATF	-1.69	0.0837447	-1.81	0.0679126
BATF3	1.22	0.451852	1.28	0.70762
BAX	1.07	0.673318	-1.57	0.460736
BCAP31	1.02	0.42265	1
BCL10	-1.09	0.214808	-1.1	0.18169
BCL2	-1.07	0.653116	-1.13	0.57459
BCL2L1	1.03	0.898259	-1.58	0.691516
BCL2L11	1.4	0.169639	1.55	0.104002
BCL3	-1.16	0.580701	1.9	0.036137
BCL6	-2.16	0.0732466	-1.15	0.353323
BID	-1.29	0.111126	-1.14	0.394564
BIRC2	-1.46	0.155984	-1.37	0.214427
BLK	1		1
BLNK	1.12	0.42265	1
BST2	-2.62	0.0453632	1.08	0.815626
BTK	-1	0.984884	1.04	0.916271
BTLA	1.61	0.0630249	-1.05	0.391002
C10orf54	-2.83	0.0082682	-1.18	0.304423
C14orf166	-1.45	0.0528929	-1.39	0.152263
C1QA	-1.04	0.391002	-1.04	0.391002
C1QB	1		1
C1QBP	1.18	0.785144	-1.07	0.959368
C1R	1		1
C1S	1		1
C2	-1.12	0.391002	-1.12	0.391002
C3	1		1
C3AR1	1		1
C4A	-1.2	0.275211	1.04	0.904454
C4B	1		1
C4BPA	1		1
C5	1		1
C5aR1	-3.84	0.0304765	-1.37	0.506499
C6	1		1
C7	1		1
C8A	1		1
C8B	1		1
C8G	1		1
C9	1		1
CAMP	-4.15	0.0380474	-1.55	0.365007
CARD9	-1.37	0.217414	-1.37	0.217414
CASP1	-2.87	0.0164971	-1.24	0.759503
CASP10	1		1
CASP2	1.24	0.326106	-1.11	0.249594
CASP3	-1.74	0.134555	-1.63	0.144971
CASP8	-1.29	0.255044	-1.02	0.918602
CCBP2	1		1
CCL1	1		1
CCL11	1		1
CCL13	-1.3	0.444633	1.94	0.226332
CCL15	1		1
CCL16	1	0.994507	1.54	0.50895
CCL17	1		1
CCL18	1		1
CCL19	-1.27	0.391002	-1.27	0.391002
CCL2	1		1
CCL20	1		1
CCL21	1		1
CCL22	1		1
CCL23	1		1
CCL24	1		1
CCL26	1		1
CCL3	-1.43	0.18444	-1.15	0.734898
CCL4	1		1
CCL5	-1.29	0.253938	-1.05	0.949152
CCL7	1		1
CCL8	1		1
CCND3	-2.37	0.00354487	-1.28	0.332902
CCR1	-2.53	0.108681	-1.03	0.948689
CCR10	1		1
CCR2	-1.63	0.242892	1	0.992448
CCR3	1.15	0.435091	-1	0.391002
CCR4	-1.02	0.930716	-1.21	0.182219
CCR5	-1.02	0.930627	-1.3	0.201808
CCR6	1		1
CCR7	1.24	0.346072	1.38	0.568786
CCR8	1		1
CCRL1	1		1
CCRL2	-1.73	0.239247	1.33	0.6304
CD14	-1.81	0.191401	1.8	0.481239
CD160	1		1
CD163	-3.65	0.00490677	-1.9	0.555401
CD164	-1.83	0.0331802	-1.15	0.685189
CD19	1.38	0.42265	1
CD1A	1		1
CD1B	1		1
CD1C	5.7	0.00068722	-1.22	0.287464
CD1D	-1.24	0.391002	-1.24	0.391002
CD1E	1		1
CD2	1		1
CD207	-1.39	0.391002	-1.39	0.391002
CD209	1		1
CD22	3.54	0.0436606	1
CD24	-1.89	0.391002	-1.89	0.391002
CD244	1		1
CD247	1.11	0.724316	-1.24	0.705808
CD27	1.3	0.0983779	1
CD274	-2.28	0.152596	1.05	0.929091
CD276	1		1
CD28	-1.24	0.345514	-1.03	0.931516
CD34	1		1
CD36	1		1
CD38	1.27	0.25969	-1	0.98171
CD3D	-1.12	0.716666	-1.31	0.280476
CD3E	-1.03	0.862244	1.08	0.660238
CD3EAP	1		1
CD3G	-1.06	0.793793	-1.17	0.685794
CD4	1		1
CD40	2.09	0.0569161	-1	0.391002
CD40LG	1	0.42265	1.24	0.5
CD44	-2.44	0.00601943	-1.58	0.15949
CD46	-1.58	0.190299	-1.25	0.483602
CD47	-1.42	0.055062	-1.23	0.638249
CD48	-1.37	0.067733	-1.21	0.303881
CD5	1		1
CD53	-1.62	0.141774	-1.36	0.244611
CD55	-2.31	0.081092	-1.75	0.0616761
CD58	-1.7	0.0593623	-1.45	0.138868
CD59	-2.1	0.0608324	1.19	0.709092
CD6	-1	0.994324	-1.4	0.299612
CD68	-1.22	0.391228	-1.03	0.933873
CD69	1		1
CD7	1.29	0.422883	1.46	0.458228
CD70	1		1
CD74	2.05	0.128682	1.22	0.697477
CD79A	3.83	0.00627864	1.22	0.790494
CD79B	3.13	0.010122	1.73	0.0225513
CD80	1		1
CD81	-1.24	0.174178	1.18	0.723994
CD82	1.08	0.830089	-1.72	0.168187
CD83	1.52	0.232787	-1.11	0.871838
CD86	-1.1	0.715721	-1.85	0.070526
CD8A	-1.11	0.391002	1.36	0.586592
CD8B	-1.16	0.594489	1.34	0.375223
CD9	-1.69	0.124846	-1.41	0.508832
CD96	1.17	0.542096	-1.28	0.362503
CD97	-2.36	0.143642	1.62	0.109956
CD99	-2.02	0.121941	-1.73	0.515561
CDC42	-1.72	0.0294699	-1.24	0.312656
CDH5	1		1
CDKN1A	1.14	0.242842	-1.02	0.391002
CEACAM1	1		1
CEACAM3	-1.32	0.350108	-1.09	0.800847
CEACAM6	1		1
CEACAM8	1		1.18	0.5
CEBPB	-4.48	0.00035017	1.07	0.780759
CFB	1		1
CFD	-1.07	0.747179	1.42	0.452825
CFH	1		1
CFI	1		1
CFL1	-1.74	0.0231175	-1.63	0.0169357
CFP	-2.39	0.0398687	-1.25	0.484899
CHIT1	1		1
CHUK	1.13	0.552742	1.18	0.767513
CIITA	1.25	0.409217	-1.15	0.391002
CISH	1		1
CLEC4A	-3.05	0.127394	-1.72	0.398635
CLEC4E	-2.19	0.124796	-1.54	0.459195
CLEC5A	1		1
CLEC6A	1		1
CLEC7A	-2.14	0.145431	-1.85	0.223908
CLU	-3.76	0.00203388	-2.3	0.372517
CMA1	-1.03	0.391002	-1.03	0.391002
CMKLR1	1		1
CR1	1		1
CR2	1.15	0.42265	1
CRADD	1		1
CREB1	-1.33	0.232655	-1.33	0.207247
CRP	1		1
CSF1	1		1
CSF1R	1.21	0.72451	1.56	0.497089
CSF2	1		1
CSF2RB	-1.73	0.368146	2.04	0.13482
CSF3	1		1
CSF3R	-1.99	0.239922	1.48	0.180714
CTLA4	1		1
CTNNB1	-1.18	0.234656	1	0.976506
CTSC	-1.25	0.102402	-1.2	0.810143
CTSG	1		1
CTSS	-1.83	0.0440791	-1.08	0.84725
CUL9	1		1
CX3CL1	1		1
CX3CR1	-1.29	0.278842	1.04	0.84059
CXCL1	1		1
CXCL10	-2.6	0.222699	-1.21	0.756439
CXCL11	1		1
CXCL12	1		1
CXCL13	1		1
CXCL2	1		1
CXCL3	-1.47	0.319491	-1.47	0.319491
CXCL5	1		1
CXCL6	-1.85	0.062997	1.44	0.0511388
CXCL9	1		1
CXCR1	-3.85	0.00064222	-1.04	0.915324
CXCR2	-2.37	0.0131258	1.13	0.817464
CXCR3	1		1
CXCR4	-1.52	0.14697	1.07	0.633842
CXCR6	1		1
CYBB	-2.15	0.0232888	-1.71	0.42021
CYSLTR1	-1.8	0.0246413	-2.38	0.418495
CYSLTR2	1		1
DAXX	1		1
DDIT3	-1.76	0.149759	-1.12	0.739416
DDX58	-1.37	0.510294	-1.06	0.934767
DEFA1	-1.47	0.454381	-1.17	0.876506
DEFB1	-2.15	0.0911981	1.1	0.846276
DEFB103A	1		1
DEFB4A	1		1
DOCK9	-1.02	0.931309	-1.16	0.391002
DPP4	1.15	0.52856	-1.15	0.391002
DUSP4	1		1
EBI3	1		1
EDNRB	-1.15	0.391002	-1.15	0.391002
EGR1	1.04	0.930253	-1.14	0.769169
EGR2	-1.16	0.391002	-1.16	0.391002
EIF2A	1.36	0.226887	-1.19	0.548148
EIF2AK2	-1.75	0.153255	-1.43	0.571702
ELK1	1		1
ENTPD1	-1.07	0.391002	2.02	0.528783
EOMES	-1.06	0.391002	-1.06	0.391002
ETS1	1.41	0.240123	-1.12	0.40451
EWSR1	-1.62	0.0381716	-1.32	0.272175
F13A1	-2.57	0.0124117	-2.72	0.0713835
FADD	-1.38	0.184955	1.01	0.988411
FAS	-1.56	0.507388	1.34	0.691718
FASLG	1		1
FCAR	-4.27	0.015225	-1.36	0.424744
FCER1A	-1.45	0.317107	1.25	0.516727
FCER1G	-3.08	0.00465232	-1.42	0.149638
FCGR1A	-1.95	0.146852	-1.12	0.87633
FCGR2A	-2.12	0.0251206	1.54	0.41603
FCGR2B	-1.64	0.0492704	1.31	0.345778
FCGR3	-1.79	0.0597205	1.12	0.749596
FCGRT	-1.12	0.788618	1.6	0.0703076
FEZ1	1		1
FKBP5	-2.46	0.0121689	-1.4	0.603492
FLT1	1		1
FLT3LG	1	0.992511	1.82	0.117483
FN1	-1.56	0.450922	-1.07	0.89772
FOS	1.17	0.746432	1.38	0.596801
FOXJ1	1		1
FOXP3	1		1
FPR2	-3.41	0.116886	-1.99	0.439194
FUT5	1		1
FXYD2	1		1
FYN	-1.16	0.367642	-1.16	0.223577
GATA3	1		1
GBP1	-1.76	0.376406	1.35	0.669182
GFI1	1		1
GNAQ	-1.62	0.0724248	-1.07	0.737897
GNAS	-1.11	0.525405	-1.38	0.624495
GNB1	-1.54	0.0353112	-1.44	0.276137
GNGT1	1		1
GNLY	-1.18	0.393363	1.2	0.738139
GP1BB	-2.01	0.224564	-1.9	0.570561
GPI	-1.36	0.0277753	1.11	0.541245
GPR183	2.59	0.0018446	-1.26	0.0155809
GRB2	-1.36	0.0660544	1.13	0.280182
GTF3C1	1		1
GZMA	1		1
GZMB	1.02	0.936903	1.1	0.87057
GZMH	1.25	0.642253	1.23	0.716832
GZMK	1.3	0.479884	1.13	0.689753
GZMM	1		1
HAMP	1		1
HAVCR2	1		1
HDAC4	-1.08	0.391002	1.26	0.586251
HFE	1		1
HIF1A	-2.29	0.038642	-1.88	0.248304
HLA-A	1.75	0.543539	3.39	0.156089
HLA-B	-2.85	0.0502888	-1.1	0.766624
HLA-C	-1.32	0.782168	-5.48	0.0711113
HLA-DMA	2.36	0.0854814	-1.16	0.725514
HLA-DMB	1.14	0.458256	-1.01	0.391002
HLA-DOB	2.55	0.065899	-1.07	0.351097
HLA-DPA1	1.9	0.380306	1.59	0.544685
HLA-DPB1	2.25	0.10026	1.36	0.431685
HLA-DQA1	2.01	0.0825702	-1.29	0.498313
HLA-DQB1	2.07	0.173347	-1.07	0.900409
HLA-DRA	1.77	0.196719	1.04	0.951529
HLA-DRB1	3.25	0.053642	1.49	0.43963
HMGB1	-1.38	0.174231	-1.08	0.836958
HMGB2	-2.32	0.0394959	-1.72	0.125582
HMGN1	-1.76	0.080234	-1.94	0.0583763
HRAS	1		1
HSD11B1	1		1
HSH2D	-1.42	0.317266	1.13	0.776617
HSPB1	1		1
HSPB2	1		1
ICAM1	1	0.42265	1
ICAM2	-1.15	0.472965	-1.05	0.766794
ICAM3	-1.8	0.345008	1.11	0.490763
ICAM4	-1.2	0.449886	1.53	0.643823
ICAM5	1		1
ICOS	1.42	0.108101	-1.04	0.391002
ICOSLG	1		1
IDO1	-4.02	0.0106817	-1.41	0.541479
IDO2	-1.78	0.118379	-1.38	0.451737
IFI16	-1.26	0.589294	-1.16	0.739739
IFI35	-2.73	0.0091641	-1.38	0.589519
IFI44	-2.03	0.10943	-1.38	0.729841
IFIH1	-1.29	0.484319	-1.05	0.943722
IFIT1	-2.04	0.182697	-1.12	0.896269
IFIT2	-1.61	0.302726	1.14	0.905868
IFIT3	-1.86	0.19615	-1.13	0.885504
IFITM1	-2.25	0.0458766	-1.07	0.915875
IFNA1/13	1		1
IFNA2	1		1
IFNA4	1		1
IFNAR1	-1.47	0.228427	1.61	0.234003
IFNAR2	-1.26	0.29879	-1.26	0.29879
IFNB1	1		1
IFNG	1		1
IFNGR1	-2.34	0.00371822	-1.36	0.515434
IFNGR2	-3.65	0.00222703	1.06	0.865473
IGF2R	-2.74	0.0381162	1.15	0.777304
IKBKAP	1.14	0.42265	1
IKBKB	1.3	0.372127	1.14	0.752086
IKBKE	1		1
IKBKG	1		1
IKZF1	-1.37	0.231927	-1.24	0.056305
IKZF2	-1.02	0.923353	1.08	0.816504
IKZF3	2.49	0.0108176	1.35	0.338652
IL10	1		1
IL10RA	-1.32	0.0252651	1.01	0.948748
IL10RB	-1.77	0.0718949	-1.24	0.480697
IL11	1		1
IL11RA	1		1
IL12A	1		1
IL12B	1		1
IL12RB1	-1.64	0.110949	1.05	0.853605
IL12RB2	1		1
IL13	1		1
IL13RA1	-1.72	0.0777582	-1.11	0.863403
IL15	-1.02	0.391002	-1.02	0.391002
IL16	-1.33	0.420354	1.09	0.746218
IL17A	1		1
IL17B	1		1
IL17F	1		1
IL17RA	-2.9	0.00185018	-1.18	0.254865
IL18	-2.08	0.1035	-1.57	0.353113
IL18R1	-1.64	0.322685	-1.39	0.510576
IL18RAP	-3.35	0.043024	-1.65	0.609572
IL19	1		1
IL1A	-1.44	0.258592	1.87	0.0970926
IL1B	-2.72	0.0382307	1.29	0.603074
IL1R1	-2.39	0.0300456	-1.51	0.566598
IL1R2	-2.63	0.101653	-1.17	0.729107
IL1RAP	-1.69	0.234179	1.26	0.79553
IL1RL1	1		1
IL1RL2	1		1
IL1RN	-4.03	0.0295352	-1.12	0.889565
IL2	1		1
IL20	1		1
IL21	-1.04	0.53788	-1.06	0.391002
IL21R	1.2	0.525494	-1.43	0.237656
IL22	1		1
IL22RA2	1		1
IL23A	1		1
IL23R	1		1
IL26	1		1
IL27	1		1
IL28A	1		1
IL28B	1		1
IL29	-1.04	0.733958	1.04	0.861876
IL2RA	-1.25	0.391002	1.06	0.888603
IL2RB	1.24	0.442065	1.39	0.613596
IL2RG	-1.13	0.575434	-1.28	0.591264
IL3	1		1
IL33	1		1
IL4	1		1
IL4R	-1.19	0.391002	1.11	0.781358
IL5	1		1
IL5RA	1		1
IL6	1		1
IL6R	-2.04	0.0084243	1.24	0.447007
IL6ST	-1.62	0.149425	-1.64	0.162831
IL7	1.01	0.42265	1
IL7R	1.03	0.90702	1.11	0.673651
IL8	-2.47	0.1338	-3.21	0.104456
IL9	-1.87	0.0569456	1.37	0.203301
ILF3	1.56	0.156801	1.05	0.919641
IRAK1	1.07	0.590173	1.22	0.548946
IRAK2	-1	0.391002	1.32	0.505218
IRAK3	-2.94	0.0715389	-2.03	0.48122
IRAK4	-1.33	0.12217	1.09	0.794043
IRF1	-2.3	0.0647187	-1.13	0.714514
IRF3	-1.03	0.886637	-1.11	0.779986
IRF4	1.63	0.0368693	1.18	0.5
IRF5	-1.94	0.0543974	-1.1	0.559095
IRF7	-3.07	0.100119	-1.05	0.82221
IRF8	1.18	0.593756	-1.43	0.405364
IRGC	1		1
IRGM	1		1.21	0.5
ISG20	-1.65	0.189489	-1.11	0.811641
ITGA2B	-2.2	0.178036	-1.34	0.653804
ITGA4	1.29	0.141257	1.06	0.863696
ITGA5	-1.26	0.590312	1.38	0.540378
ITGA6	1		1
ITGAE	1		1
ITGAL	-1.54	0.0368977	1.01	0.963387
ITGAM	-4.29	0.00364048	-1.3	0.509383
ITGAX	1.06	0.42265	1
ITGB1	-1.24	0.0499656	-1.13	0.256085
ITGB2	-1.86	0.154535	-1.12	0.869675
ITLN1	1		1
ITLN2	1		1
JAK1	-1.29	0.0114688	-1.2	0.0205567
JAK2	-2.57	0.0389212	-1.3	0.493398
JAK3	-1.08	0.391002	1.33	0.576023
JUN	1		1
KCNJ2	-2.17	0.15838	1.01	0.984784
KEAP1	1		1
KIR2DL4	1		1
KIR3DL1	1		1
KIR3DL2	1		1
KIR3DL3	1		1
KIR3DS1	1		1
KIT	1		1
KLRB1	1.5	0.301213	1.54	0.266037
KLRC1	1.01	0.42265	1
KLRC2	1		1
KLRC3	-1.01	0.990508	1.25	0.732898
KLRD1	-1.32	0.0334456	1.25	0.0670936
KLRF1	1		1
KLRF2	1		1
KLRG1	1		1
KLRG2	1		1
KLRK1	-1.21	0.434323	-1.23	0.391002
KNG1	1		1
LAG3	1		1
LAIR1	-1.82	0.0710484	-1.57	0.138428
LAIR2	1		1
LAMP3	1		1
LCK	-1.06	0.807002	1.14	0.652328
LCP2	-1.84	0.115748	1.2	0.679258
LEF1	1.26	0.598171	1.36	0.41472
LGALS3	-2.56	0.0203015	-1.08	0.861313
LIF	1		1
LILRA1	1.01	0.42265	1
LILRA2	-1.98	0.0463051	1.3	0.313049
LILRA3	-7.4	0.00195139	-1.84	0.327906
LILRA4	1		1
LILRA5	-3.33	0.0356113	-1.01	0.992338
LILRA6	1		1
LILRB1	3.32	0.0105146	1.35	0.650497
LILRB2	1.1	0.556448	1.12	0.650277
LILRB3	-2.04	0.0364329	-1.03	0.920846
LILRB4	1		1
LILRB5	1		1
LIMK1	1		1
LITAF	-3.05	0.119268	-1.39	0.392336
LTA	1		1
LTB	-1.07	0.746571	1.45	0.645849
LTB4R	1		1
LTB4R2	1		1
LTBR	1		1
LTF	-1.75	0.391002	-1.75	0.391002
LTK	1		1
LY96	-4.23	0.00338637	-1.35	0.167866
MAF	-1.04	0.391002	-1.04	0.391002
MAFF	1		1
MAFG	1		1
MAFK	1		1
MALT1	1		1
MAP2K1	1.04	0.466379	-1	0.391002
MAP2K4	-2.09	0.0143021	-1.84	0.0269189
MAP2K6	1		1
MAP3K1	-1.23	0.377867	-1.19	0.798181
MAP3K5	-1.47	0.10296	-1.16	0.74366
MAP3K7	1		1
MAP3K9	1		1
MAP4K1	1.6	0.0489622	1
MAP4K2	1		1
MAP4K4	-1.2	0.0712225	-1.21	0.0629809
MAPK1	-1.38	0.10585	-1.15	0.58678
MAPK11	1		1
MAPK14	-3.76	0.0110809	-1.41	0.663397
MAPK3	1.01	0.96634	1.17	0.554549
MAPK8	1		1
MAPKAPK2	-1.96	0.0202153	-1.04	0.864043
MAPKAPK5	1.05	0.42265	1.18	0.5
MARCO	1		1.63	0.5
MASP1	-1.38	0.391002	-1.38	0.391002
MASP2	1		1
MAVS	1		1
MAX	-2.4	0.00199113	-1.35	0.480494
MBL2	1		1
MBP	1		1.4	0.5
MCL1	-1.64	0.0791715	-1.19	0.663148
MEF2A	-1.13	0.674186	-1.04	0.95069
MEF2BNB	1		1
MEF2C	1.01	0.42265	1
MEF2D	-1.27	0.391002	1.07	0.881774
MIF	-1.06	0.842454	-1.09	0.759871
MKNK1	-1.58	0.239972	-1.27	0.645545
MME	-1.01	0.645327	1.16	0.539682
MMP3	1		1
MMP9	-4.65	0.0569812	-1.79	0.392666
MPPED1	1		1
MR1	-1.91	0.120456	-1.38	0.52356
MRC1	1		1
MS4A1	3.43	0.0253596	-1.7	0.307524
MS4A2	1		1
MSR1	1		1
MUC1	1		1
MX1	-2	0.187872	-1.09	0.920242
MX2	-1.59	0.287527	-1.35	0.705959
MYC	-1.02	0.801492	-1.08	0.391002
MYD88	-2.15	0.0830522	1.09	0.800561
MYL2	1		1
NCAM1	1		1
NCF4	-2.27	0.143711	1.17	0.64573
NCR1	1		1
NEFL	1		1.54	0.5
NFATC1	-1.12	0.245234	-1.14	0.185427
NFATC2	1.25	0.185913	1.27	0.5
NFATC3	1.24	0.553753	1.21	0.756138
NFATC4	1		1
NFE2L2	-1.62	0.00434056	-1.75	0.127749
NFIL3	-2.35	0.00869834	1.15	0.693851
NFKB1	-1.28	0.0420061	-1.12	0.761454
NFKB2	1		1
NFKBIA	-3	0.0415067	-1.46	0.456068
NFKBIZ	-1.55	0.306445	-1.18	0.669499
NLRP3	1.03	0.94189	1.15	0.829494
NOD1	-1.08	0.436778	1.46	0.563556
NOD2	-2.78	0.0716136	1.03	0.821742
NOS2	1		1
NOTCH1	-1.08	0.391002	1.42	0.559317
NOTCH2	-1.68	0.0299423	-1.04	0.945424
NOX1	1		1
NR3C1	-1.11	0.270648	-1.37	0.185572
NT5E	1		1
NUP107	1		1
OAS1	-5.23	0.00935901	-2.41	0.182796
OAS2	-2.19	0.136951	-1.35	0.546038
OAS3	-2.27	0.044609	-1.2	0.703168
OASL	-2.23	0.0799854	-1.22	0.659527
OXER1	1		1
PAX5	1		1
PDCD1	1		1
PDCD1LG2	-2.76	0.0789897	1.24	0.639863
PDCD2	1		1
PDGFA	1		1
PDGFB	1		1
PDGFRB	1		1
PECAM1	-1.5	0.0845154	-1.23	0.304958
PIGR	1		1
PIK3C2G	1		1
PLA2G2A	-1.29	0.391002	-1.29	0.391002
PLA2G2E	1		1
PLA2G4A	1		1
PLA2G6	1		1.45	0.5
PLAU	-2.62	0.0779223	1.37	0.649959
PLAUR	-1.72	0.391002	-1.72	0.391002
PLCB1	1		1
PMCH	1		1
PML	-1.37	0.269375	1.3	0.604836
POU2F2	1.36	0.197153	-1.2	0.192792
PPARG	1		1
PPP1R12B	1		1
PRDM1	-1.4	0.517147	1.81	0.264814
PRF1	-1.05	0.71626	1.68	0.41727
PRG2	1		1
PRKCA	1		1
PRKCB	-1.92	0.0523036	-1.7	0.317551
PRKCD	-2.11	0.0389066	-1.27	0.324408
PSMB10	-1.31	0.591569	1.38	0.439212
PSMB5	-1.45	0.0766463	1.15	0.628087
PSMB7	-1.31	0.00952968	-1.16	0.0694533
PSMB8	-1.87	0.0200984	-1.12	0.531332
PSMB9	-1.58	0.0362804	-1.07	0.831888
PSMC2	-1.36	0.164062	-1.38	0.145605
PSMD7	1.36	0.237095	1	0.995097
PTAFR	1.06	0.843347	1.66	0.428241
PTGDR2	1		1
PTGER1	1		1
PTGER2	1		1
PTGER3	1		1
PTGER4	-1.12	0.64903	-1.14	0.746664
PTGFR	1		1
PTGIR	1		1
PTGS1	-1.07	0.391002	-1.07	0.391002
PTGS2	-3.56	0.00028606	-1.71	0.156593
PTK2	-1.36	0.352291	-1.57	0.273806
PTPN2	-1.57	0.0675743	-1.24	0.794195
PTPN22	-1.06	0.783783	-1.5	0.18328
PTPN6	1.18	0.502939	1.76	0.519899
PTPRC	-1.48	0.0524897	-1.15	0.743806
PYCARD	-3.39	0.00145269	-1.59	0.2462
RAC1	-1.37	0.195568	-1.51	0.274199
RAF1	-1.51	0.22679	-1.05	0.886021
RAG1	1		1
RAG2	1		1
RAPGEF2	1		1
RARRES3	-2.83	0.0836228	-1.31	0.607672
RELA	1		1
RELB	1.08	0.5618	1.49	0.00950193
REPS1	-1.27	0.304853	-1.05	0.81416
RHOA	-1.21	0.203741	-1.12	0.630972
RIPK1	-1.71	0.106631	-1.16	0.580364
RIPK2	-2.05	0.146272	-1.62	0.477563
RNASEL	-1.2	0.352888	-1.02	0.948228
ROCK2	-2.07	0.0520129	1.2	0.633499
RORC	1		1
RPS6KA5	1.85	0.057014	1.1	0.876265
RRAD	1		1
RUNX1	-1.01	0.63539	-1.02	0.391002
S100A8	-33.92	0.00457173	-2.13	0.248654
S100A9	-29.43	0.0024039	-2.33	0.205043
S1PR1	1.29	0.294394	-1.08	0.653907
SELE	1		1
SELL	-2.52	0.0331898	-1.37	0.60954
SELPLG	-1.69	0.319646	1.35	0.590271
SERPING1	-1.78	0.241526	-1.26	0.688692
SH2D1A	1.17	0.305262	1.07	0.763279
SHC1	-1.13	0.703224	-1.73	0.148843
SIGIRR	1.05	0.87289	1.7	0.410914
SIGLEC1	-1.1	0.749553	2.24	0.0575341
SIRPA	-1.73	0.0115741	1.06	0.846918
SKI	1		1.41	0.5
SLAMF1	1.11	0.42265	1
SLAMF6	1.11	0.583878	-1.11	0.391002
SLAMF7	-1.15	0.255971	1.07	0.801462
SLC2A1	1		1
SMAD2	-1.13	0.658751	-1.51	0.593259
SMAD3	1.16	0.42265	1
SMAD5	1		1
SMAD7	1.03	0.885927	1.62	0.0207048
SMPD3	1		1
SOCS1	-2.94	0.0866019	1.49	0.436601
SOCS3	-3.31	0.072428	-1.06	0.906831
SPP1	1		1
SRC	1.02	0.865824	-1.07	0.231863
STAT1	-1.46	0.166849	1.05	0.846947
STAT2	-1.73	0.0594705	-1.46	0.656709
STAT3	-1.82	0.0466649	-1.07	0.821537
STAT4	-1.02	0.719156	1.21	0.590771
STAT5A	-1.9	0.0762056	1.01	0.956774
STAT5B	-1.95	0.0178786	-1.17	0.422989
STAT6	-1.09	0.374908	1.08	0.730774
SYK	-1.16	0.557904	-1.36	0.640776
SYT17	1		1
TAGAP	-1.28	0.498198	1.3	0.588353
TAL1	1		1
TAP1	-2.11	0.129717	-1.05	0.931606
TAP2	-1.33	0.29485	1.15	0.818447
TAPBP	-1.84	0.0561825	-1.05	0.472894
TARP	1.21	0.614195	1.43	0.399571
TBK1	-1.32	0.420892	-1.28	0.473072
TBX21	1.17	0.244262	1.21	0.146948
TBXA2R	1		1
TCF4	1.65	0.175706	1.02	0.968232
TCF7	1		1
TFRC	1.01	0.961424	-1.07	0.391002
TGFB1	-1.18	0.414869	-1.25	0.473356
TGFB2	1		1
TGFB3	1		1
TGFBI	-1.61	0.317811	-1.17	0.786953
TGFBR1	-1.12	0.639743	1.25	0.61885
TGFBR2	-1.48	0.192183	1.07	0.822325
THBS1	-1.86	0.284945	-1.7	0.231227
THY1	-1.44	0.391002	-1.44	0.391002
TICAM1	1		1
TIGIT	1.11	0.560929	-1.13	0.391002
TIRAP	1.03	0.238873	1.18	0.5
TLR1	-2.01	0.0401224	1.03	0.960236
TLR2	-1.6	0.354702	1.25	0.707526
TLR3	-1.41	0.20235	-1.41	0.20235
TLR4	-2.2	0.0634307	-1.17	0.821056
TLR5	-2.2	0.105843	1.02	0.981276
TLR6	-2.64	0.0289029	-1.49	0.552566
TLR7	1		1
TLR8	-1.8	0.0474434	-1.04	0.95483
TLR9	1		1
TMEM173	-1.67	0.221447	1.14	0.749368
TNF	-1.06	0.391002	1.17	0.59119
TNFAIP3	-1.95	0.191484	-1.71	0.284218
TNFAIP6	-6.39	0.0057825	-1.88	0.130213
TNFRSF11A	1		1
TNFRSF13B	1		1
TNFRSF13C	-1.3	0.48681	1.43	0.500248
TNFRSF14	1.04	0.868182	1.07	0.807443
TNFRSF17	1		1
TNFRSF18	1		1
TNFRSF1B	-2.44	0.177018	1.06	0.76661
TNFRSF4	1		1
TNFRSF8	-1.24	0.391002	-1.24	0.391002
TNFRSF9	1		1
TNFSF10	-2.61	0.101392	1.68	0.393334
TNFSF11	1		1
TNFSF12	1		1
TNFSF13	-1.13	0.419786	1.22	0.655699
TNFSF13B	-1.8	0.0917019	-1.05	0.947201
TNFSF14	-1.27	0.391002	-1.27	0.391002
TNFSF15	1		1
TNFSF18	1		1
TNFSF4	1		1
TNFSF8	-1.39	0.246852	1.08	0.730025
TOLLIP	-1.64	0.188279	-1.64	0.188279
TP53	1		1
TPSAB1	1		1
TRADD	1		1
TRAF1	1		1
TRAF2	1		1
TRAF3	1.01	0.42265	1
TRAF4	1.07	0.42265	1
TRAF5	-1.07	0.608432	-1.13	0.332857
TRAF6	-1.18	0.213719	1.05	0.857194
TREM2	1		1
TSLP	1		1
TWIST2	-1.56	0.269364	-1.56	0.269364
TYK2	-1.23	0.587057	1.19	0.595059
TYROBP	-1.98	0.00392439	-1.19	0.633068
UBE2L3	-2.29	0.0132565	-1.64	0.0714342
USP9Y	-1.18	0.265984	-1.26	0.101254
VCAM1	1		1
VTN	1		1
XBP1	-2.04	0.10273	1.39	0.198375
XCL1	1		1
XCR1	1		1
ZAP70	1		1
ZBTB16	1		1
ZEB1	-1.34	0.343714	-1.53	0.19501
ZNF205	1		1
ABCF1	-1.03	0.909954	-1.17	0.559361
ALAS1	-1.27	0.272597	1.22	0.312051
DDX50	-1.43	0.104197	-1.34	0.815328
ERCC3	1.25	0.361166	1.14	0.769107
G6PD	-1.61	0.255238	1.11	0.826144
GUSB	1		1
HDAC3	1.15	0.242075	1
HPRT1	-1.06	0.851956	-1.13	0.783669
OAZ1	-1.27	0.146955	-1.63	0.559178
POLR2A	-1.48	0.0519154	-1.49	0.331482
PPBP	-2.56	0.00748475	-1.93	0.319266
PPIA	-1.14	0.362192	-1.13	0.783552
SDHA	1.23	0.456356	1.16	0.57044
TBP	1		1
TRIM39	-1.05	0.581121	1.14	0.643427
TUBB	-1.07	0.815221	-1.26	0.539061
UBB	-1.83	0.0820722	-1.68	0.772239

## Sheet: MID RATIO SURV.csv
Probe Name	SURVIVOR-MILD vs. FATAL	P value of: SURVIVOR-MILD vs. FATAL	SURVIVOR-MOD/SEVERE vs. FATAL	P value of: SURVIVOR-MOD/SEVERE vs. FATAL
ABCB1	1		1
ABL1	1		1
ADA	2.11	0.286961	1.39	0.339336
AGER	1		1
AHR	1.09	0.684297	1.33	0.583926
AICDA	1		1
AIRE	1		1
AKT3	-1.68	0.493988	-1.2	0.552657
ALOX12	1		1
ALOX15	1		1
ALOX5	-1.02	0.360223	1.41	0.521477
ANP32B	1.09	0.764256	1.13	0.578369
APOE	1		1
APP	-1.77	0.267174	1.17	0.798214
AREG	1		1
ARG1	-1.01	0.391002	1.5	0.493486
ARG2	-2.15	0.163421	1.33	0.541867
ARHGDIB	1.43	0.241121	1.33	0.2295
ATF2	1.64	0.159489	1.37	0.317981
ATG10	-1.03	0.391002	-1.03	0.391002
ATG12	-1.72	0.375819	-1.06	0.608257
ATG16L1	1		1
ATG5	1.04	0.879282	-1.07	0.754358
ATG7	-1.06	0.391002	-1.06	0.391002
ATM	1.69	0.126844	1.35	0.357887
B2M	-1.21	0.218228	-1.04	0.914992
B3GAT1	1		1
BAD	1		1
BATF	-2.12	0.0645964	1.05	0.890064
BATF3	-1.09	0.391002	1.34	0.474322
BAX	1.64	0.303273	1.64	0.261712
BCAP31	1.03	0.803436	1.03	0.84442
BCL10	-1.27	0.382141	1.64	0.122683
BCL2	-1.18	0.780971	-1.2	0.763312
BCL2L1	4.18	0.16477	1.24	0.718652
BCL2L11	1.36	0.494689	1.83	0.201762
BCL3	-1.39	0.0714663	1.57	0.0955936
BCL6	-2.13	0.143306	1.89	0.211763
BID	-1.15	0.447974	-1.18	0.392589
BIRC2	1.34	0.586812	1.5	0.452241
BLK	1		1
BLNK	1.1	0.42265	1
BST2	-1.56	0.201565	1.3	0.181787
BTK	1.2	0.410366	-1.11	0.391002
BTLA	1.38	0.501973	1.57	0.295825
C10orf54	-2.12	0.00238889	-1.03	0.86377
C14orf166	1.17	0.470856	1.11	0.470785
C1QA	-1.11	0.557871	-1.16	0.391002
C1QB	-1.01	0.950881	-1.16	0.391002
C1QBP	1.78	0.241554	1.09	0.836478
C1R	1		1
C1S	1		1
C2	-1.26	0.0953762	-1.26	0.0953762
C3	1.56	0.42265	1.7	0.5
C3AR1	1		1
C4A	-1.04	0.274871	-1.03	0.424034
C4B	1		1
C4BPA	1		1.45	0.5
C5	1	0.42265	1.48	0.5
C5aR1	-3.77	0.007618	1.27	0.633248
C6	1		1
C7	1		1
C8A	1		1
C8B	1		1
C8G	1		1
C9	1		1
CAMP	-2.54	0.121429	1.03	0.962836
CARD9	-1.11	0.183862	1.11	0.702775
CASP1	-4.12	0.0559284	-1.19	0.651284
CASP10	1		1
CASP2	2.04	0.0441214	1.16	0.623343
CASP3	-1.31	0.122137	-1.05	0.782614
CASP8	1.24	0.164177	1.27	0.0343918
CCBP2	1		1
CCL1	1		1
CCL11	1		1
CCL13	-1.01	0.391002	1.56	0.229459
CCL15	1		1
CCL16	1.91	0.362899	1.25	0.5
CCL17	1		1
CCL18	1		1
CCL19	1		1.05	0.5
CCL2	-1.31	0.259822	-1.31	0.259822
CCL20	1		1
CCL21	1		1
CCL22	1		1
CCL23	-3.24	0.19377	2.23	0.0540558
CCL24	1		1
CCL26	1		1
CCL3	-1.86	0.151965	-1.01	0.983001
CCL4	1.2	0.42265	1
CCL5	2.09	0.294395	1.96	0.322531
CCL7	1		1.45	0.5
CCL8	1		1
CCND3	-1.45	0.142719	1.12	0.609362
CCR1	-2.15	0.0933508	-1.19	0.639135
CCR10	1		1
CCR2	2.47	0.157578	1.93	0.244578
CCR3	1.16	0.606559	1.22	0.677813
CCR4	1.08	0.42265	1.29	0.407269
CCR5	2.17	0.20959	1.82	0.345981
CCR6	1		1
CCR7	1.19	0.580863	1.07	0.891251
CCR8	1		1
CCRL1	1		1.35	0.423537
CCRL2	-1.12	0.391002	1.06	0.801739
CD14	-1.61	0.191505	1.97	0.184955
CD160	1		1
CD163	-2.16	0.111426	1.15	0.71982
CD164	-1.27	0.272821	1.04	0.706466
CD19	1.49	0.256354	1
CD1A	1		1
CD1B	1		1
CD1C	2.95	0.244901	1.27	0.604662
CD1D	-1.18	0.351635	1.42	0.153888
CD1E	1		1
CD2	1.12	0.740531	1.33	0.29452
CD207	1		1.19	0.5
CD209	1		1
CD22	1.9	0.298248	-1.04	0.312896
CD24	-1.06	0.769112	1.76	0.572558
CD244	-1.29	0.144933	1.92	0.289235
CD247	1.64	0.163223	-1.01	0.978227
CD27	2.82	0.0453554	1.51	0.356763
CD274	-1.96	0.0971622	1.16	0.671811
CD276	1		1
CD28	1.23	0.565403	1.56	0.0655569
CD34	1		1
CD36	-1.91	0.109299	1.23	0.852044
CD38	1.18	0.505951	1.2	0.489496
CD3D	1.54	0.26409	1.12	0.689589
CD3E	1.28	0.384063	1.16	0.524079
CD3EAP	1		1
CD3G	1.74	0.133398	1.39	0.16706
CD4	1.05	0.43362	-1	0.391002
CD40	1.75	0.233948	1.32	0.497377
CD40LG	1.04	0.741857	-1.06	0.226472
CD44	-1.14	0.726657	-1.11	0.637217
CD46	1.52	0.0327745	1.21	0.550627
CD47	-1.03	0.898162	-1.17	0.554832
CD48	1.21	0.277487	1.16	0.251507
CD5	1.1	0.42265	1
CD53	1.01	0.969526	-1.07	0.813545
CD55	-1.07	0.885811	1.13	0.673178
CD58	1.69	0.242741	1.57	0.274175
CD59	-1.07	0.917448	2.08	0.308642
CD6	1.62	0.166784	1.3	0.340906
CD68	-1.64	0.180965	-1.08	0.804225
CD69	1		1
CD7	2.08	0.330671	2.32	0.2888
CD70	1		1
CD74	3.06	0.0288602	1.6	0.223494
CD79A	4.78	0.00027666	1.15	0.479569
CD79B	3.68	0.00064573	1.67	0.0253517
CD80	1		1
CD81	1.24	0.313038	1.35	0.0976469
CD82	-1.61	0.398419	1.32	0.556224
CD83	1.08	0.778836	-1.21	0.315755
CD86	1.46	0.358913	1.48	0.389818
CD8A	2.25	0.254769	1.93	0.080022
CD8B	2.16	0.28875	2.2	0.222049
CD9	-1.1	0.773066	1.05	0.870271
CD96	1.85	0.117835	2.24	0.151105
CD97	1.51	0.536148	1.85	0.33688
CD99	1.54	0.595661	1.74	0.50092
CDC42	1.09	0.576955	1.15	0.413497
CDH5	1		1
CDKN1A	-1.55	0.223469	-1.08	0.806108
CEACAM1	1		1.63	0.5
CEACAM3	-1.1	0.391002	1.08	0.739111
CEACAM6	1		1
CEACAM8	1		1
CEBPB	-2.58	0.0528089	-1.08	0.793288
CFB	1		1.42	0.5
CFD	1.01	0.9737	-1.24	0.820643
CFH	1		1
CFI	1		1
CFL1	-1.01	0.945811	-1.17	0.105279
CFP	-1.24	0.702143	1.46	0.381228
CHIT1	1		1
CHUK	-1.21	0.472204	-1.03	0.962713
CIITA	1.39	0.225432	1
CISH	1		1
CLEC4A	-3.22	0.103479	-1.26	0.688594
CLEC4E	-1.26	0.0636411	1.76	0.605918
CLEC5A	1		1
CLEC6A	-1.07	0.391002	-1.07	0.391002
CLEC7A	1		1
CLU	-2.74	0.0593933	-1.29	0.574131
CMA1	1.73	0.230545	1.67	0.0299848
CMKLR1	1		1
CR1	1		1
CR2	1		1.28	0.5
CRADD	1		1
CREB1	1.05	0.918216	1.57	0.159611
CRP	1		1
CSF1	-1.03	0.391002	-1.03	0.391002
CSF1R	1	0.998627	-1.4	0.341023
CSF2	1		1
CSF2RB	-1	0.998168	1.34	0.241327
CSF3	1		1
CSF3R	-1.71	0.431903	1.48	0.202421
CTLA4	-1.86	0.126061	1.23	0.533479
CTNNB1	1.9	0.191642	1.48	0.383428
CTSC	-1.66	0.345188	1.73	0.241854
CTSG	1		1
CTSS	-1.32	0.0996625	-1.35	0.51355
CUL9	1		1
CX3CL1	1		1
CX3CR1	3.22	0.0331984	1.1	0.87661
CXCL1	1		1
CXCL10	-4.26	0.0922577	1.86	0.421705
CXCL11	-1.28	0.282201	1.29	0.688619
CXCL12	-1.21	0.391002	-1.21	0.391002
CXCL13	1		1
CXCL2	1		1
CXCL3	-1.28	0.203911	-1.28	0.203911
CXCL5	1		1
CXCL6	-1.08	0.910538	1.58	0.0284005
CXCL9	-1.26	0.391002	1.12	0.751182
CXCR1	-2.58	0.0657603	1.25	0.802723
CXCR2	-2.37	0.113959	1.32	0.721563
CXCR3	1.56	0.399918	1.69	0.195158
CXCR4	-1.79	0.0880636	1.2	0.670138
CXCR6	2.56	0.0905822	2.76	0.0325276
CYBB	-2.67	0.0440571	-1.12	0.741107
CYSLTR1	-1.15	0.780131	-1.09	0.854691
CYSLTR2	-1.03	0.391002	1.5	0.523205
DAXX	1	0.42265	1
DDIT3	-1.23	0.428134	-1.02	0.973289
DDX58	-3.93	0.0129377	-1.47	0.46087
DEFA1	-1.45	0.187556	1.02	0.970957
DEFB1	-5.11	0.00217403	1.44	0.161065
DEFB103A	1		1
DEFB4A	1		1.28	0.5
DOCK9	-1.01	0.972755	1.65	0.25087
DPP4	1.25	0.580931	2.09	0.0500442
DUSP4	-1.26	0.212121	1.11	0.659844
EBI3	1		1
EDNRB	-1.24	0.391002	-1.24	0.391002
EGR1	-1.21	0.249401	-1.21	0.249401
EGR2	1		1
EIF2A	1.34	0.569319	1.2	0.563551
EIF2AK2	-3.98	0.0342619	-1.17	0.551159
ELK1	1		1
ENTPD1	1.44	0.498522	1.47	0.155938
EOMES	-1.1	0.774485	1.11	0.771451
ETS1	1.36	0.270684	1.21	0.570682
EWSR1	1.39	0.48695	1.47	0.412648
F13A1	-3.42	0.0255977	-1.85	0.11712
FADD	-1.32	0.32384	1.35	0.372809
FAS	-1.33	0.539079	1.71	0.179139
FASLG	1		1
FCAR	-4.03	0.00034797	-1.4	0.664932
FCER1A	2.28	0.298558	1.43	0.238325
FCER1G	-1.36	0.320901	1.57	0.123043
FCGR1A	-1.18	0.391002	1.01	0.978396
FCGR2A	-3.51	0.00033615	-1.06	0.899107
FCGR2B	-2.11	0.025363	1.12	0.799752
FCGR3	-1.47	0.425283	1.55	0.313552
FCGRT	1.1	0.727738	1.47	0.0418073
FEZ1	1		1
FKBP5	-2.33	0.00080645	-1.05	0.794007
FLT1	1		1
FLT3LG	-1.83	0.264251	-1.11	0.629644
FN1	-1.32	0.676755	1.31	0.725731
FOS	1.96	0.388868	1.71	0.398521
FOXJ1	1		1
FOXP3	1		1
FPR2	-3.03	0.0644727	1.87	0.402667
FUT5	1		1
FXYD2	1		1
FYN	1.65	0.382347	1.75	0.324001
GATA3	1		1
GBP1	-5.57	0.00152379	-1.2	0.684695
GFI1	1		1
GNAQ	1.14	0.757181	1.62	0.120172
GNAS	2.16	0.239284	1.61	0.439794
GNB1	-1.28	0.132785	-1.02	0.852806
GNGT1	1		1
GNLY	1.04	0.919604	1.5	0.463603
GP1BB	-1.3	0.762527	1.38	0.612524
GPI	1.37	0.307186	1.3	0.0653087
GPR183	5.08	0.00887398	1.47	0.376359
GRB2	1.5	0.510301	1.66	0.417783
GTF3C1	1		1
GZMA	1.87	0.390975	2.06	0.35171
GZMB	1.39	0.333974	1.36	0.393556
GZMH	2.44	0.0510906	1.81	0.317204
GZMK	2.04	0.28232	1.79	0.370611
GZMM	1		1
HAMP	1		1
HAVCR2	-1.28	0.181891	1	0.995849
HDAC4	1		1
HFE	-1.08	0.192688	1.65	0.546777
HIF1A	-3.78	0.129965	-1.31	0.102742
HLA-A	2.62	0.291981	3.7	0.135299
HLA-B	-1.66	0.190094	1.03	0.900794
HLA-C	1.21	0.85566	-3.93	0.0793262
HLA-DMA	1.94	0.230325	1.07	0.747332
HLA-DMB	1.05	0.42265	1
HLA-DOB	2.21	0.216585	1.6	0.00568526
HLA-DPA1	1.7	0.622443	2.74	0.180798
HLA-DPB1	6.16	0.00930622	2.15	0.102487
HLA-DQA1	4.39	0.0316957	1.54	0.425691
HLA-DQB1	1.78	0.345696	1.29	0.352891
HLA-DRA	2.48	0.0692366	1.32	0.307648
HLA-DRB1	2.57	0.286559	1.37	0.317119
HMGB1	-1.09	0.669764	1.47	0.071675
HMGB2	1.08	0.881858	1.25	0.519598
HMGN1	-1.37	0.079521	-1.08	0.563624
HRAS	1		1
HSD11B1	1		1
HSH2D	-1.16	0.0898663	1.17	0.697919
HSPB1	-1.1	0.391002	-1.1	0.391002
HSPB2	1		1
ICAM1	-1.12	0.391002	-1.12	0.391002
ICAM2	1.22	0.338301	1.03	0.859479
ICAM3	1.2	0.712996	1.94	0.191702
ICAM4	1		1
ICAM5	1		1
ICOS	1.6	0.289461	1.49	0.335072
ICOSLG	1		1
IDO1	-5.2	0.00040568	-1.37	0.468105
IDO2	-1.13	0.384958	1.62	0.569787
IFI16	-1.31	0.165326	1.05	0.761115
IFI35	1.13	0.814501	1.37	0.250046
IFI44	-8.94	0.00089055	-1.47	0.535321
IFIH1	-3.98	0.00780565	-1.29	0.283217
IFIT1	-10.75	0.00381305	-1.56	0.298537
IFIT2	-14.51	0.00053807	-1.73	0.332656
IFIT3	-6.98	0.00265958	-1.4	0.415863
IFITM1	-1.44	0.0717096	1.09	0.677627
IFNA1/13	1		1
IFNA2	1		1
IFNA4	1		1
IFNAR1	1.07	0.823551	1.65	0.00931303
IFNAR2	1		1
IFNB1	1		1.76	0.5
IFNG	1		1
IFNGR1	-2.46	0.00113799	-1.07	0.733581
IFNGR2	-2.11	0.0162962	1.21	0.66046
IGF2R	-2.07	0.0576062	1.16	0.485477
IKBKAP	1.18	0.376621	1.05	0.814493
IKBKB	1.21	0.546096	1.5	0.343264
IKBKE	-1.01	0.391002	1.26	0.518798
IKBKG	1		1
IKZF1	1.11	0.0498355	-1.1	0.502179
IKZF2	-1.42	0.398536	1.47	0.611068
IKZF3	3.24	0.0196227	1.4	0.31153
IL10	1		1
IL10RA	2	0.173303	1.52	0.360948
IL10RB	-1.23	0.268492	-1.01	0.944392
IL11	1		1
IL11RA	1		1
IL12A	1		1
IL12B	1		1
IL12RB1	-1.35	0.222301	1.5	0.080135
IL12RB2	1		1
IL13	1		1
IL13RA1	-2.93	0.0641142	-1.21	0.545557
IL15	-1.15	0.0733602	1.53	0.362246
IL16	2.14	0.168172	2.2	0.214925
IL17A	1		1
IL17B	1		1
IL17F	1		1
IL17RA	-2.95	0.0754812	-1.04	0.902914
IL18	-1.08	0.894112	1.53	0.390339
IL18R1	-1.98	0.0835439	-1.27	0.725405
IL18RAP	-2.4	0.0769716	1.56	0.447837
IL19	1		1
IL1A	2.27	0.301805	2.07	0.1063
IL1B	-1.47	0.209591	-1.02	0.943377
IL1R1	-3.06	0.00982616	-1.05	0.89242
IL1R2	-3.01	0.0990817	1.74	0.561032
IL1RAP	-4.44	0.0503096	-1.14	0.802067
IL1RL1	1		1.19	0.5
IL1RL2	1		1.25	0.5
IL1RN	-1.61	0.183622	-1	0.994895
IL2	1		1
IL20	1		1
IL21	1.57	0.250288	1.24	0.516595
IL21R	1.24	0.57763	1.16	0.690259
IL22	1		1
IL22RA2	1		1.03	0.5
IL23A	1		1
IL23R	1		1
IL26	1		1
IL27	1		1
IL28A	1		1
IL28B	1		1
IL29	1.02	0.769345	-1.04	0.391002
IL2RA	-1.04	0.391002	1.53	0.529118
IL2RB	2.58	0.209737	2.53	0.294659
IL2RG	1.77	0.0270655	1.38	0.125567
IL3	1		1
IL33	1.49	0.552269	1.61	0.557497
IL4	1		1
IL4R	-1.11	0.157127	1.49	0.00337581
IL5	1		1
IL5RA	-1.01	0.391002	1.24	0.50755
IL6	1		1
IL6R	-1.13	0.779415	1.47	0.553927
IL6ST	-1.33	0.231549	-1.47	0.130574
IL7	-1.26	0.330953	1.29	0.697547
IL7R	1.06	0.873329	1.05	0.911828
IL8	-1.62	0.417818	-1.12	0.849095
IL9	1.06	0.917799	1.49	0.27549
ILF3	1	0.999844	1.13	0.769955
IRAK1	1.09	0.457079	1.3	0.358832
IRAK2	-1.05	0.67671	-1.07	0.552744
IRAK3	-4.51	0.0057389	-1.13	0.753619
IRAK4	-1.34	0.546323	1.3	0.58467
IRF1	-1.69	0.0375423	1.01	0.966099
IRF3	1.65	0.250298	1.08	0.612374
IRF4	-1	0.994526	1.61	0.250409
IRF5	-1.61	0.196645	1.56	0.237997
IRF7	-7.17	0.00227193	-1.29	0.427952
IRF8	1.12	0.800666	1.37	0.524624
IRGC	1		1
IRGM	1		1.58	0.5
ISG20	-3.21	0.145802	-1.15	0.443091
ITGA2B	-1.73	0.439022	1.15	0.771741
ITGA4	1.82	0.0545906	1.18	0.386408
ITGA5	-1.61	0.200651	-1.01	0.963947
ITGA6	-1.01	0.391002	-1.01	0.391002
ITGAE	1		1
ITGAL	1.71	0.365154	1.47	0.494904
ITGAM	-2.6	0.00979039	1.31	0.553262
ITGAX	1.08	0.42265	1
ITGB1	1.03	0.908161	1.02	0.925827
ITGB2	1.81	0.222609	1.47	0.314107
ITLN1	1		1
ITLN2	1		1
JAK1	-1.15	0.200971	1.03	0.844719
JAK2	-1.44	0.0515139	1.02	0.8606
JAK3	1.87	0.370201	1.71	0.398047
JUN	-1.01	0.886019	-1.04	0.490508
KCNJ2	-2.4	0.0682137	1.54	0.261925
KEAP1	1		1
KIR2DL4	1		1
KIR3DL1	1		1
KIR3DL2	-1.1	0.779508	1.73	0.604237
KIR3DL3	1		1
KIR3DS1	1.09	0.187035	1.87	0.5
KIT	1		1
KLRB1	1.3	0.780008	1.49	0.412901
KLRC1	-1.49	0.444043	2.38	0.224555
KLRC2	-2.35	0.100256	1.41	0.800265
KLRC3	-1.35	0.616089	-1.86	0.325028
KLRD1	1.13	0.731556	-1.04	0.864618
KLRF1	1.1	0.603767	1.27	0.562678
KLRF2	-1.15	0.260108	1.97	0.192312
KLRG1	1.12	0.777457	1.18	0.735444
KLRG2	1		1
KLRK1	2	0.117965	1.38	0.403168
KNG1	1		1
LAG3	1.55	0.55105	2	0.201092
LAIR1	-1.16	0.455613	-1.52	0.0746551
LAIR2	1		1
LAMP3	1		1
LCK	1.72	0.296182	1.35	0.487719
LCP2	-1.47	0.0278509	1.16	0.324472
LEF1	-1.31	0.685669	1.2	0.338266
LGALS3	-1.63	0.101457	1.13	0.609502
LIF	1		1
LILRA1	1		1
LILRA2	1.33	0.686869	2.05	0.0989453
LILRA3	-1.77	0.190526	-1.13	0.845434
LILRA4	1		1
LILRA5	-1.32	0.321208	1.91	0.223861
LILRA6	1		1
LILRB1	1.07	0.876408	4.12	0.15825
LILRB2	1.13	0.534247	-1.04	0.391002
LILRB3	-1.27	0.240566	-1.05	0.862804
LILRB4	1		1
LILRB5	1		1
LIMK1	1		1
LITAF	-2.79	0.00047669	1.16	0.592657
LTA	1		1
LTB	1.44	0.286226	1.3	0.628638
LTB4R	1		1
LTB4R2	1		1
LTBR	1		1
LTF	-1.12	0.391002	-1.12	0.391002
LTK	1		1
LY96	-3.44	0.00895903	-1.25	0.373414
MAF	-1.08	0.657013	1.06	0.85725
MAFF	1		1
MAFG	-1.06	0.391002	-1.06	0.391002
MAFK	1		1
MALT1	1		1
MAP2K1	-1.06	0.707349	1.61	0.387585
MAP2K4	1.66	0.352818	1.78	0.292229
MAP2K6	1		1
MAP3K1	1.04	0.95434	1.78	0.188916
MAP3K5	-2.18	0.152703	-1.34	0.218311
MAP3K7	1		1
MAP3K9	1		1
MAP4K1	1.16	0.685048	1.12	0.812287
MAP4K2	1		1
MAP4K4	-1.19	0.701423	1.38	0.24309
MAPK1	-1.07	0.507258	-1.01	0.873636
MAPK11	1		1
MAPK14	-1.87	0.238613	1.33	0.524259
MAPK3	-1.15	0.62331	1.46	0.153881
MAPK8	1.06	0.485861	1.38	0.509179
MAPKAPK2	-1.04	0.9183	1.25	0.530115
MAPKAPK5	-1.02	0.782963	-1.07	0.151794
MARCO	-1.01	0.391002	-1.01	0.391002
MASP1	1		1
MASP2	1		1
MAVS	1		1
MAX	-1.57	0.0616367	-1.19	0.630488
MBL2	1		1
MBP	1		1
MCL1	-1.74	0.00674349	-1.21	0.498218
MEF2A	1.03	0.843779	1.33	0.648111
MEF2BNB	1		1
MEF2C	1		1
MEF2D	1		1.45	0.5
MIF	2.1	0.24077	1.62	0.316634
MKNK1	-2.67	0.0121235	-1.15	0.547575
MME	1	0.42265	1
MMP3	1		1
MMP9	-2.36	0.0628032	1.21	0.771272
MPPED1	1		1
MR1	-1.02	0.391002	1.12	0.545611
MRC1	1		1
MS4A1	1.96	0.466432	1.56	0.540739
MS4A2	1.04	0.42265	1
MSR1	1		1
MUC1	1		1
MX1	-9.74	0.0122063	-1.34	0.387938
MX2	-7.32	0.00531771	-1.28	0.297263
MYC	1.15	0.589413	1.58	0.184997
MYD88	-1.32	0.428095	2.3	0.0431869
MYL2	1		1
NCAM1	1		1
NCF4	-1.56	0.162013	2.09	0.054944
NCR1	1		1
NEFL	2.97	0.356997	2.16	0.201334
NFATC1	-1.02	0.897376	-1.06	0.705757
NFATC2	1.26	0.2772	-1.08	0.391002
NFATC3	2.53	0.0314956	1.49	0.333459
NFATC4	1		1
NFE2L2	-1.21	0.766469	1.74	0.239017
NFIL3	-1.6	0.0992124	1.06	0.852614
NFKB1	-1.19	0.778408	1.63	0.2646
NFKB2	1		1.03	0.5
NFKBIA	-2.92	0.135856	1.1	0.326248
NFKBIZ	1.19	0.440415	-1.03	0.885155
NLRP3	-1.36	0.207279	1.47	0.369959
NOD1	-1.16	0.449491	1.38	0.137808
NOD2	-1.47	0.182037	1.64	0.121307
NOS2	1		1
NOTCH1	-1.06	0.371572	-1.06	0.371572
NOTCH2	-2.03	0.263144	1.18	0.662655
NOX1	1		1
NR3C1	-1.17	0.713726	1.49	0.22916
NT5E	-1.01	0.391002	-1.01	0.391002
NUP107	1		1
OAS1	-5.76	0.00032316	-1.18	0.665015
OAS2	-5.38	0.0116149	-1.29	0.0602789
OAS3	-1.7	0.0733578	1.07	0.834053
OASL	-1.78	0.566739	-1.03	0.919684
OXER1	1		1
PAX5	1		1
PDCD1	1.1	0.42265	1.34	0.5
PDCD1LG2	-1.06	0.391002	1.11	0.629769
PDCD2	1		1.63	0.5
PDGFA	1		1
PDGFB	1		1
PDGFRB	1		1
PECAM1	-1.09	0.591945	-1.04	0.891445
PIGR	1		1
PIK3C2G	1		1.45	0.5
PLA2G2A	1		1
PLA2G2E	1		1
PLA2G4A	1		1
PLA2G6	1		1
PLAU	-1.31	0.187143	1.2	0.758093
PLAUR	-1.33	0.11515	-1.26	0.176683
PLCB1	1		1
PMCH	-1.93	0.111271	1.52	0.765481
PML	-1.23	0.358699	1.41	0.072036
POU2F2	1.26	0.461896	-1.02	0.360223
PPARG	1		1
PPP1R12B	1		1
PRDM1	1.15	0.750065	1.57	0.237492
PRF1	1.56	0.458469	1.75	0.363527
PRG2	1		1
PRKCA	1	0.805832	1.39	0.339677
PRKCB	-1.74	0.00462518	-1.18	0.60469
PRKCD	-1.27	0.25249	-1.06	0.871199
PSMB10	1.43	0.535993	1.78	0.172785
PSMB5	-1.42	0.462587	1.18	0.643493
PSMB7	1.54	0.448279	1.46	0.50157
PSMB8	1.02	0.939882	1.28	0.134206
PSMB9	-1.25	0.38835	1.08	0.733633
PSMC2	-1.29	0.1908	-1.12	0.739194
PSMD7	1.81	0.135136	1.87	0.0419807
PTAFR	1.06	0.92382	1.55	0.550915
PTGDR2	1		1
PTGER1	1		1
PTGER2	1		1
PTGER3	1		1
PTGER4	-1.16	0.591151	-1.53	0.358643
PTGFR	1		1.03	0.5
PTGIR	1		1
PTGS1	-1.85	0.183206	-1.85	0.183206
PTGS2	-1.19	0.391002	-1.19	0.391002
PTK2	1	0.996335	-1.42	0.129257
PTPN2	-1.96	0.240728	-1.26	0.158094
PTPN22	1.99	0.230516	2.05	0.216536
PTPN6	1.19	0.443304	2.09	0.291373
PTPRC	-1.03	0.712867	1.02	0.943154
PYCARD	-1.44	0.251	1.11	0.570345
RAC1	1.3	0.544787	1.46	0.393224
RAF1	1.31	0.518574	1.78	0.169006
RAG1	1		1
RAG2	1		1
RAPGEF2	-1.02	0.391002	1.93	0.24249
RARRES3	-2.2	0.0817274	-1.14	0.622584
RELA	1		1
RELB	-1.23	0.406684	1	0.99757
REPS1	-1.26	0.544848	1.68	0.14864
RHOA	1.03	0.868258	1.04	0.729933
RIPK1	-1.35	0.450177	-1.09	0.764841
RIPK2	-1.31	0.317437	-1.43	0.201268
RNASEL	1		1
ROCK2	-1.22	0.736409	1.34	0.36566
RORC	1		1
RPS6KA5	1.09	0.74542	1.69	0.331318
RRAD	1		1
RUNX1	-1.05	0.325525	-1.03	0.451329
S100A8	-10.3	0.0324832	1.2	0.66563
S100A9	-13.76	0.0203379	-1.07	0.895397
S1PR1	2.35	0.149494	1.78	0.285543
SELE	1		1
SELL	-3.5	0.00907244	-1.23	0.688439
SELPLG	1.33	0.608533	1.96	0.124399
SERPING1	-1.41	0.201828	1.35	0.268574
SH2D1A	1.99	0.248967	1.58	0.236654
SHC1	-1.16	0.764819	1.38	0.512256
SIGIRR	2.18	0.164562	1.79	0.165671
SIGLEC1	-1.14	0.304254	1.9	0.0975467
SIRPA	-1.37	0.465264	1.09	0.837161
SKI	1.91	0.301275	-1.01	0.391002
SLAMF1	1.12	0.306677	1.35	0.530321
SLAMF6	2.57	0.0415574	1.66	0.156017
SLAMF7	1.09	0.848164	2.04	0.159327
SLC2A1	1.26	0.703843	1.14	0.809715
SMAD2	1.04	0.933536	1.24	0.620212
SMAD3	1.91	0.19808	1.37	0.443993
SMAD5	1		1
SMAD7	1.14	0.201204	1.25	0.5
SMPD3	1		1
SOCS1	-1.56	0.142758	-1.29	0.445194
SOCS3	-2.59	0.0755898	1.06	0.878735
SPP1	1		1
SRC	-1.43	0.302802	-1.34	0.467809
STAT1	-2.23	0.00836906	1.39	0.0221666
STAT2	-5.5	0.0127517	-1.61	0.414962
STAT3	-1.97	0.00632722	-1.24	0.050852
STAT4	-1.02	0.914959	1.38	0.55554
STAT5A	-1.32	0.615618	1.83	0.177373
STAT5B	1.31	0.584119	1.64	0.344436
STAT6	1.46	0.458445	1.73	0.302617
SYK	-1.68	0.364579	-1.25	0.612198
SYT17	1		1
TAGAP	1.36	0.477227	1.47	0.435959
TAL1	-1.07	0.675465	-1.14	0.391002
TAP1	-1.66	0.00986594	-1.02	0.964868
TAP2	1.5	0.525842	1.36	0.030733
TAPBP	1.03	0.908995	1.36	0.157755
TARP	2.31	0.179313	2.06	0.249184
TBK1	-1.51	0.356025	1.36	0.372468
TBX21	3.09	0.0389936	1.65	0.4114
TBXA2R	1		1
TCF4	1.9	0.0682922	1.68	0.449581
TCF7	1		1
TFRC	1.69	0.427175	-1.13	0.461795
TGFB1	1.01	0.940156	1.05	0.810152
TGFB2	1		1
TGFB3	1		1
TGFBI	-1.57	0.234101	-1.01	0.975028
TGFBR1	-1.21	0.593421	1.55	0.153971
TGFBR2	-1.05	0.884351	-1.18	0.407545
THBS1	-1.89	0.111362	-1.21	0.696327
THY1	2.58	0.220544	1.37	0.235951
TICAM1	1		1
TIGIT	1.55	0.496527	1.75	0.223548
TIRAP	-1.09	0.656339	1.22	0.330355
TLR1	-3.36	0.0966677	1.26	0.290948
TLR2	-2.58	0.0052036	1.04	0.862064
TLR3	1		1
TLR4	-5.4	0.0921257	-1.52	0.507488
TLR5	-1.48	0.142278	1.21	0.801121
TLR6	-3.78	0.0241279	-1.34	0.462259
TLR7	1		1
TLR8	-2.96	0.0133331	1.27	0.566172
TLR9	1		1
TMEM173	1.04	0.941103	1.74	0.179691
TNF	1		1
TNFAIP3	-1.25	0.121164	-1.21	0.163939
TNFAIP6	-7.04	0.0019795	-1.12	0.764625
TNFRSF11A	1		1
TNFRSF13B	1		1
TNFRSF13C	2.46	0.109843	1.88	0.105163
TNFRSF14	1.07	0.773302	2.19	0.00617566
TNFRSF17	-1.14	0.391002	1.65	0.327003
TNFRSF18	1.1	0.42265	1
TNFRSF1B	-1.06	0.893823	1.76	0.232601
TNFRSF4	1		1
TNFRSF8	1		1.08	0.5
TNFRSF9	1		1
TNFSF10	-1.76	0.148972	1.37	0.360212
TNFSF11	1		1
TNFSF12	1.03	0.597306	1.55	0.181164
TNFSF13	1	0.960868	1.5	0.518939
TNFSF13B	-3.58	0.00284414	-1.12	0.750549
TNFSF14	1		1
TNFSF15	1		1
TNFSF18	1		1.39	0.5
TNFSF4	1		1
TNFSF8	1.17	0.746893	1.38	0.404298
TOLLIP	-1.03	0.368231	-1	0.992384
TP53	-1	0.928762	-1.02	0.582808
TPSAB1	1		1
TRADD	1.1	0.420189	1.14	0.5
TRAF1	-1	0.918467	1.24	0.542467
TRAF2	1.06	0.731531	1.24	0.460137
TRAF3	-1.4	0.109002	1.5	0.317732
TRAF4	1.04	0.501877	1.14	0.521407
TRAF5	1.23	0.512804	1.26	0.228603
TRAF6	-1.06	0.391002	1.6	0.291169
TREM2	1		1
TSLP	-1.71	0.140744	1.27	0.810637
TWIST2	1		1
TYK2	-1.06	0.907566	1.48	0.291685
TYROBP	-1.54	0.190934	-1.13	0.811002
UBE2L3	-1.42	0.590978	1.32	0.583507
USP9Y	1.23	0.270734	-1.08	0.788755
VCAM1	1		1.5	0.5
VTN	1		1
XBP1	1.01	0.989828	1.38	0.265964
XCL1	1		1
XCR1	1		1
ZAP70	2.54	0.30869	1.18	0.585295
ZBTB16	1		1
ZEB1	-1.26	0.299162	1.47	0.122766
ZNF205	1		1
ABCF1	-1.1	0.842	1.1	0.749928
ALAS1	-1.09	0.385102	1.06	0.795131
DDX50	-1.05	0.915079	1.94	0.404276
ERCC3	-1.09	0.82526	1.33	0.417822
G6PD	1.12	0.844407	1.55	0.10203
GUSB	-1.09	0.422012	1.18	0.662418
HDAC3	-1.08	0.740558	1.21	0.35031
HPRT1	-1.27	0.565248	1.37	0.389382
OAZ1	1.61	0.478313	-1.09	0.737504
POLR2A	-1.1	0.877011	1.49	0.335804
PPBP	-2.13	0.158471	-1.31	0.538213
PPIA	-1.13	0.710703	1.25	0.514625
SDHA	-1.03	0.957394	1.29	0.472728
TBP	1		1
TRIM39	1.05	0.806754	-1.2	0.241578
TUBB	1.2	0.44989	1.06	0.834982
UBB	2.61	0.153648	1.1	0.823615

## Sheet: LATE RATIO SURV.csv
Probe Name	SURVIVOR-MILD vs. FATAL	P value of: SURVIVOR-MILD vs. FATAL	SURVIVOR-MOD/SEVERE vs. FATAL	P value of: SURVIVOR-MOD/SEVERE vs. FATAL
ABCB1	1		1
ABL1	1		1
ADA	2.22	0.0782043	1.39	0.0477059
AGER	1		1
AHR	1.1	0.42265	1.19	0.5
AICDA	1		1
AIRE	1		1
AKT3	1.07	0.872009	1.03	0.964891
ALOX12	1		1
ALOX15	1.42	0.232487	1
ALOX5	-2.59	0.0716383	-1.15	0.754449
ANP32B	1.01	0.925921	-1.07	0.881185
APOE	1		1
APP	-2.2	0.0772971	-1.21	0.5467
AREG	1		1
ARG1	1		1
ARG2	-4.53	0.0301911	-1.03	0.77133
ARHGDIB	1.85	0.0739059	1.36	0.369236
ATF2	1.05	0.625767	-1.03	0.927601
ATG10	-1.01	0.391002	-1.01	0.391002
ATG12	-1.51	0.0435146	-1.52	0.100064
ATG16L1	1		1
ATG5	1.06	0.744435	-1.01	0.951504
ATG7	1		1.16	0.5
ATM	1.7	0.110126	1.19	0.440491
B2M	-1.53	0.23732	1.17	0.616039
B3GAT1	1		1
BAD	1		1
BATF	-1.66	0.0804943	-1.24	0.600571
BATF3	-1.22	0.391002	1.19	0.730156
BAX	-1.07	0.569997	-1.41	0.0099132
BCAP31	-1.05	0.391002	1.32	0.0066471
BCL10	-1.4	0.26319	1.02	0.973179
BCL2	1.62	0.305575	1.34	0.499607
BCL2L1	11.89	0.100725	5.3	0.310331
BCL2L11	1.41	0.234939	1.07	0.788815
BCL3	-1.14	0.641908	1.16	0.814989
BCL6	-2.91	0.0290066	1.25	0.506924
BID	-1.5	0.0453789	-1.16	0.338719
BIRC2	1.41	0.478431	1.54	0.570474
BLK	1		1
BLNK	1.07	0.242483	1
BST2	-2.15	0.128252	1.36	0.357765
BTK	-1.16	0.380644	1.24	0.346342
BTLA	1.49	0.375582	1.27	0.69568
C10orf54	-2.37	0.0452017	1.08	0.881184
C14orf166	-1.33	0.307056	1.07	0.521521
C1QA	1		1
C1QB	1		1
C1QBP	3.65	0.155324	3.33	0.254765
C1R	1		1
C1S	1		1
C2	-1.04	0.391002	-1.04	0.391002
C3	1		1
C3AR1	1		1
C4A	1		1
C4B	1		1
C4BPA	1		1.14	0.5
C5	1.88	0.188722	-1.01	0.391002
C5aR1	-3.46	0.00888334	1.13	0.779823
C6	1		1
C7	1		1
C8A	1		1
C8B	1		1
C8G	1		1
C9	1		1
CAMP	-7.08	0.00519201	-1.48	0.435249
CARD9	-1.16	0.391002	-1	0.999803
CASP1	-3.65	0.0551963	1.05	0.898019
CASP10	1		1
CASP2	1.32	0.361056	1.47	0.0340687
CASP3	-1.23	0.356922	1.14	0.39469
CASP8	1.63	0.0465444	1.92	0.0187748
CCBP2	1		1
CCL1	1		1
CCL11	1		1
CCL13	-1.37	0.340327	-1.14	0.782046
CCL15	1		1
CCL16	1.49	0.42265	1.33	0.160214
CCL17	1		1
CCL18	1		1
CCL19	-1.09	0.391002	1.04	0.816681
CCL2	1		1
CCL20	1		1
CCL21	1		1
CCL22	1		1
CCL23	-9.98	0.0254122	-1.43	0.629305
CCL24	1		1
CCL26	1		1
CCL3	-1.08	0.391002	-1.08	0.391002
CCL4	1.16	0.42265	1
CCL5	1.18	0.762216	1.94	0.394041
CCL7	1		1
CCL8	1		1
CCND3	-1.89	0.0884316	-1.11	0.673527
CCR1	-2.67	0.0960565	-2.11	0.189606
CCR10	1		1
CCR2	1.08	0.853868	1.2	0.62785
CCR3	2.22	0.00411101	1.31	0.112386
CCR4	1		1.19	0.5
CCR5	1.75	0.114411	-1.03	0.921033
CCR6	1		1
CCR7	1.39	0.306144	-1.09	0.78185
CCR8	1		1
CCRL1	1		1
CCRL2	-1.16	0.181692	1.56	0.158663
CD14	1.06	0.862749	1.39	0.373066
CD160	1		1
CD163	-3.8	0.0883964	-1.63	0.450124
CD164	-1.48	0.283571	1.09	0.770047
CD19	1.27	0.191401	1
CD1A	1.23	0.42265	1
CD1B	1		1
CD1C	6.54	0.00762364	1.55	0.547109
CD1D	-1.48	0.185573	1.15	0.839299
CD1E	1		1
CD2	1.09	0.42265	1
CD207	-1.18	0.391002	1.03	0.908634
CD209	1		1
CD22	2.37	0.067074	-1.02	0.391002
CD24	-1.99	0.307251	-1.42	0.621782
CD244	1		1
CD247	1.9	0.00978289	1	0.995839
CD27	2.09	0.0235149	1
CD274	-2.08	0.0819663	1.45	0.278894
CD276	1		1
CD28	1.2	0.539131	1.14	0.722197
CD34	1		1
CD36	-1.42	0.262736	-1.42	0.262736
CD38	2.25	0.0262068	1.37	0.200431
CD3D	1.62	0.122965	1.44	0.145345
CD3E	1.85	0.0823637	1.17	0.65347
CD3EAP	1		1
CD3G	2.54	0.0713689	1.75	0.207577
CD4	1		1
CD40	1.62	0.185463	-1	0.391002
CD40LG	1.11	0.42265	1
CD44	-1.29	0.400535	-1.07	0.883519
CD46	-1.11	0.710454	1.1	0.83125
CD47	1.21	0.43574	1.22	0.326905
CD48	-1.05	0.842812	-1.02	0.935634
CD5	1		1
CD53	-1.33	0.314946	1.24	0.466846
CD55	-1.6	0.357441	-1.1	0.791667
CD58	-1.48	0.32832	1.09	0.738105
CD59	-1.2	0.726712	1.29	0.474342
CD6	2.74	0.0235974	1.08	0.604218
CD68	1.11	0.66445	-1.1	0.391002
CD69	1		1
CD7	2.17	0.140207	1.15	0.751193
CD70	1		1
CD74	5.92	0.00101505	1.09	0.891128
CD79A	7.49	0.00786546	1.24	0.657006
CD79B	4.94	0.00804161	1.11	0.827748
CD80	1		1
CD81	1.28	0.683386	-1.06	0.923512
CD82	-1.71	0.298648	-1.38	0.5402
CD83	2.45	0.0201233	-1.25	0.391002
CD86	1.88	0.0319962	1.1	0.747199
CD8A	1.56	0.301604	1
CD8B	2.16	0.141562	1.04	0.937562
CD9	-1.81	0.185237	1.18	0.742604
CD96	1.41	0.237623	1.21	0.761804
CD97	1.21	0.703186	1.34	0.727629
CD99	1.07	0.915094	1.21	0.76857
CDC42	1.08	0.544576	1.59	0.482352
CDH5	1		1
CDKN1A	-1.31	0.295819	-1.4	0.211981
CEACAM1	-1.62	0.181886	-1.31	0.495499
CEACAM3	1		1.22	0.5
CEACAM6	1		1
CEACAM8	-1.01	0.391002	1.46	0.504363
CEBPB	-5.89	0.00608777	-1.22	0.725663
CFB	1		1
CFD	3.72	0.100065	3.11	0.134469
CFH	1		1
CFI	1.01	0.42265	1
CFL1	-1.65	0.0995444	-1.19	0.476929
CFP	-1.71	0.0736085	1.08	0.893387
CHIT1	1		1
CHUK	1.18	0.534593	1.26	0.704632
CIITA	1.22	0.239976	1
CISH	1		1
CLEC4A	-6.13	0.0943445	-1.19	0.873848
CLEC4E	-3.9	0.0679359	1.11	0.923452
CLEC5A	1		1
CLEC6A	1		1
CLEC7A	1		1
CLU	-10.04	0.00497593	-1.55	0.539588
CMA1	1.14	0.573437	1.41	0.0991523
CMKLR1	1		1
CR1	1		1
CR2	1.13	0.42265	1
CRADD	1		1
CREB1	1.46	0.167311	1.53	0.13316
CRP	1		1
CSF1	1		1
CSF1R	2.55	0.0261004	-1.1	0.391002
CSF2	1		1
CSF2RB	-1.02	0.965402	1.02	0.98022
CSF3	1		1
CSF3R	-1.02	0.963697	1.07	0.931557
CTLA4	1		1
CTNNB1	1.08	0.671583	1.03	0.879567
CTSC	-1.6	0.209743	-1.11	0.814384
CTSG	1		1
CTSS	-1.09	0.730292	1.15	0.561691
CUL9	1		1
CX3CL1	1		1
CX3CR1	4.25	0.0646046	1.88	0.0521465
CXCL1	1		1
CXCL10	-3.06	0.118644	-2.56	0.263802
CXCL11	1		1
CXCL12	1		1
CXCL13	1		1
CXCL2	1		1
CXCL3	-1.51	0.205661	-1.19	0.652342
CXCL5	1		1
CXCL6	-1.03	0.953879	1.03	0.862209
CXCL9	1		1.24	0.5
CXCR1	-3.45	0.0679547	1.57	0.623506
CXCR2	-1.5	0.487887	1.74	0.44705
CXCR3	1		1
CXCR4	1.3	0.442679	1.5	0.288878
CXCR6	1		1
CYBB	-2.61	0.0900828	-1.62	0.339715
CYSLTR1	1.16	0.772048	-1.3	0.73204
CYSLTR2	1		1
DAXX	1		1.11	0.5
DDIT3	-2.1	0.0623349	-1.48	0.473129
DDX58	-6.95	0.0161091	-1.02	0.974803
DEFA1	-1.91	0.303563	-1.09	0.860595
DEFB1	-2.56	0.181911	3.25	0.130022
DEFB103A	1		1
DEFB4A	1		1
DOCK9	1.08	0.671142	-1.02	0.919078
DPP4	-1.15	0.626364	1.33	0.396368
DUSP4	1		1
EBI3	1		1
EDNRB	-1.03	0.391002	-1.03	0.391002
EGR1	1.34	0.42265	1
EGR2	1		1
EIF2A	1.52	0.14039	1.52	0.125124
EIF2AK2	-5.65	0.0466586	-1.21	0.497192
ELK1	1		1
ENTPD1	-1.02	0.391002	1.09	0.567743
EOMES	1.28	0.324557	1
ETS1	2.01	0.0861616	1.27	0.492801
EWSR1	-1.2	0.34394	-1.23	0.257953
F13A1	-5.91	0.00449126	-1.67	0.526245
FADD	-1.14	0.512526	-1.09	0.727731
FAS	-1.13	0.709277	-1.14	0.671802
FASLG	1		1
FCAR	-7.43	0.00275619	-1.2	0.81424
FCER1A	1.42	0.576256	3.89	0.290592
FCER1G	-2.77	0.00284186	-1.11	0.776368
FCGR1A	-1.14	0.391002	1.22	0.654778
FCGR2A	-4.65	0.0213241	1.37	0.346408
FCGR2B	-2.01	0.139002	1.35	0.571281
FCGR3	-1.41	0.509822	1.43	0.325407
FCGRT	1.09	0.606172	1.19	0.650914
FEZ1	1		1
FKBP5	-3.37	0.0441236	-1.54	0.542236
FLT1	1		1
FLT3LG	1.57	0.262416	1.12	0.909165
FN1	1.25	0.676892	-1.39	0.538707
FOS	1.75	0.278244	1.91	0.182459
FOXJ1	1		1
FOXP3	1		1
FPR2	-8.4	0.00329586	-1.78	0.514027
FUT5	1		1
FXYD2	1		1
FYN	1.6	0.36776	1.21	0.696205
GATA3	1		1
GBP1	-5.22	0.0369141	1.32	0.411457
GFI1	1		1
GNAQ	1.13	0.772118	1.54	0.36488
GNAS	1.4	0.586214	1.01	0.990876
GNB1	-1.74	0.0810393	1.01	0.95966
GNGT1	1		1
GNLY	1.22	0.710155	1.15	0.779609
GP1BB	-4.79	0.0532499	-1.25	0.672056
GPI	1.02	0.943779	-1.3	0.4134
GPR183	4.16	0.00035356	1.22	0.354903
GRB2	1.05	0.798102	1	0.993937
GTF3C1	1		1
GZMA	1	0.982086	1.53	0.337909
GZMB	1.74	0.287148	1.55	0.47877
GZMH	4.92	0.0213818	2.26	0.220928
GZMK	1.91	0.0976376	-1.12	0.770252
GZMM	1		1
HAMP	1		1
HAVCR2	1		1
HDAC4	1		1
HFE	1		1.19	0.5
HIF1A	-2.73	0.0774203	-1.12	0.841378
HLA-A	2.07	0.47388	3.19	0.225078
HLA-B	-1.88	0.145976	-1.24	0.620745
HLA-C	1.69	0.607607	-2.42	0.202049
HLA-DMA	2.92	0.00391117	1
HLA-DMB	1.78	0.277418	1
HLA-DOB	2.5	0.0142402	1.03	0.924002
HLA-DPA1	3.37	0.0413741	2.14	0.183263
HLA-DPB1	8.29	0.00243157	-1.18	0.815598
HLA-DQA1	5.72	0.0117401	1.34	0.724504
HLA-DQB1	2.86	0.0387545	-1.04	0.391002
HLA-DRA	5.92	0.00017076	1.38	0.282689
HLA-DRB1	4.25	0.0123452	1.41	0.575456
HMGB1	1.24	0.6145	1.27	0.339738
HMGB2	-3.72	0.0022177	-1.03	0.942892
HMGN1	-1.99	0.19696	-1.18	0.640446
HRAS	1		1
HSD11B1	1		1
HSH2D	-1.72	0.100595	1.01	0.988112
HSPB1	1		1
HSPB2	1		1
ICAM1	1.03	0.42265	1
ICAM2	1.6	0.283245	1.32	0.499484
ICAM3	1.22	0.611029	1.42	0.537803
ICAM4	2.44	0.379832	-1.16	0.80665
ICAM5	1		1
ICOS	1.36	0.285372	1.46	0.568344
ICOSLG	1		1
IDO1	-7.07	0.00414361	-1.24	0.686643
IDO2	-1.28	0.38938	-1.28	0.38938
IFI16	-2.02	0.127397	1.13	0.781694
IFI35	-1.43	0.0921248	-1.11	0.799058
IFI44	-18.66	0.0594408	-1.11	0.872437
IFIH1	-4	0.084059	1.03	0.911677
IFIT1	-5.23	0.104801	1.01	0.985281
IFIT2	-15.89	0.0583753	-1.23	0.732551
IFIT3	-8.11	0.176626	1.11	0.756114
IFITM1	-1.94	0.04854	1.01	0.961207
IFNA1/13	1		1
IFNA2	1		1
IFNA4	1		1
IFNAR1	-1.18	0.450545	1.66	0.0379999
IFNAR2	-1	0.391002	-1	0.391002
IFNB1	1		1
IFNG	1		1
IFNGR1	-2.9	0.0228298	-1.01	0.968606
IFNGR2	-3.29	0.00193651	-1.08	0.862289
IGF2R	-2.09	0.144887	1.53	0.49972
IKBKAP	1.02	0.42265	1
IKBKB	1.53	0.131468	-1.06	0.839863
IKBKE	1.31	0.34972	1
IKBKG	1		1
IKZF1	1.48	0.426127	1.33	0.548197
IKZF2	-1.2	0.549515	-1.09	0.840017
IKZF3	3.29	0.00559261	1	0.989155
IL10	1		1
IL10RA	2.36	0.0613363	1.46	0.30026
IL10RB	-1.69	0.069644	-1.05	0.809798
IL11	1		1
IL11RA	1.19	0.42265	1
IL12A	1		1
IL12B	1		1
IL12RB1	-1.05	0.791699	-1.02	0.913908
IL12RB2	1		1
IL13	1		1
IL13RA1	-2.92	0.095718	1.17	0.758806
IL15	-1.33	0.199333	1.07	0.882435
IL16	2.32	0.117681	1.78	0.290048
IL17A	1.25	0.42265	1
IL17B	1		1
IL17F	1		1
IL17RA	-2.48	0.0955536	1.22	0.684169
IL18	-1.34	0.484093	-1.73	0.358983
IL18R1	-5.14	0.0367479	-1.72	0.707844
IL18RAP	-6.36	0.0120561	-1.55	0.720867
IL19	1		1
IL1A	1.19	0.732116	1.07	0.87645
IL1B	-1.88	0.145037	1.01	0.972853
IL1R1	-3.89	0.0559895	1.04	0.953857
IL1R2	-25.14	0.00722529	-2.24	0.518107
IL1RAP	-4.38	0.0282094	-1.06	0.931754
IL1RL1	1		1.19	0.5
IL1RL2	1		1
IL1RN	-2.73	0.175174	-2.24	0.256749
IL2	1		1
IL20	1		1
IL21	1.15	0.293176	1
IL21R	1.63	0.111975	-1.02	0.955145
IL22	1.19	0.42265	1
IL22RA2	1		1.16	0.5
IL23A	1		1
IL23R	1		1
IL26	1.27	0.42265	1
IL27	1		1
IL28A	1		1
IL28B	1		1
IL29	1.69	0.302364	-1.01	0.985382
IL2RA	-1.99	0.111784	-1.28	0.686754
IL2RB	2.83	0.0405557	1.24	0.598159
IL2RG	2.12	0.143096	1.87	0.20337
IL3	1		1
IL33	1.47	0.42265	1.19	0.5
IL4	1		1
IL4R	1		1.11	0.5
IL5	1		1
IL5RA	1		1
IL6	1		1
IL6R	-1.07	0.833544	1.82	0.237572
IL6ST	-1.11	0.767236	-1.05	0.868553
IL7	-1.17	0.569854	-1.28	0.38938
IL7R	1.84	0.136981	1.16	0.814328
IL8	-4	0.0331354	-1.21	0.602407
IL9	-1.06	0.872507	1.12	0.57348
ILF3	1.04	0.928811	1.16	0.62866
IRAK1	-1.01	0.391002	-1.01	0.391002
IRAK2	1.53	0.37023	-1.02	0.942611
IRAK3	-6.42	0.011813	-1.27	0.786933
IRAK4	1.1	0.784318	-1.22	0.568026
IRF1	-1.54	0.0442193	1.72	0.0244391
IRF3	1.7	0.00438502	1.4	0.648102
IRF4	1.93	0.00175419	1.48	0.360652
IRF5	-1.05	0.924537	-1.27	0.758657
IRF7	-3.97	0.173161	-1.23	0.789183
IRF8	1.09	0.818471	1.02	0.95336
IRGC	-1.13	0.391002	-1.13	0.391002
IRGM	1		1
ISG20	-2.57	0.00707596	-1.46	0.342287
ITGA2B	-6.1	0.0228307	-1.48	0.600248
ITGA4	2.54	0.00081362	1.33	0.0427896
ITGA5	1.33	0.405307	1.57	0.23065
ITGA6	1		1
ITGAE	1		1
ITGAL	1.91	0.213009	1.65	0.314847
ITGAM	-2.75	0.0204383	1.07	0.925706
ITGAX	1.22	0.42265	1
ITGB1	-1.07	0.757699	1.27	0.598625
ITGB2	1.37	0.406258	-1.14	0.810513
ITLN1	1.85	0.337454	-1.26	0.391002
ITLN2	1		1
JAK1	-1.01	0.981925	1.17	0.444881
JAK2	-1.58	0.101552	1.16	0.540453
JAK3	1.25	0.59969	-1.19	0.391002
JUN	-1.1	0.391002	-1.1	0.391002
KCNJ2	-2.59	0.0379762	1.35	0.296622
KEAP1	1		1
KIR2DL4	1		1
KIR3DL1	1		1
KIR3DL2	1.1	0.466254	1.4	0.071995
KIR3DL3	1		1
KIR3DS1	-1.28	0.391002	-1.28	0.391002
KIT	1		1
KLRB1	3.88	0.0112651	-1.21	0.625265
KLRC1	-1.33	0.449597	-1.2	0.730178
KLRC2	-2.56	0.0900202	-1.85	0.294162
KLRC3	1.81	0.124816	1.04	0.943506
KLRD1	1.59	0.0934411	1.14	0.548031
KLRF1	1.12	0.42265	1
KLRF2	1		1.59	0.5
KLRG1	1.27	0.42265	1
KLRG2	1		1
KLRK1	1.48	0.202977	1.13	0.566505
KNG1	1		1
LAG3	1		1
LAIR1	-2.05	0.187091	-2.17	0.270526
LAIR2	1		1
LAMP3	1		1
LCK	2.28	0.0605062	1.1	0.531136
LCP2	1.16	0.398263	1.39	0.0974057
LEF1	1.42	0.343557	-1.14	0.86673
LGALS3	-2.25	0.0704274	1.37	0.278278
LIF	1		1
LILRA1	1.01	0.42265	1
LILRA2	1.78	0.484549	1.14	0.477712
LILRA3	-4.32	0.066858	-1.94	0.373885
LILRA4	1		1
LILRA5	-2.72	0.0870651	1.23	0.847689
LILRA6	1		1
LILRB1	1.53	0.431981	1.61	0.448864
LILRB2	-1.24	0.389184	-1.24	0.389184
LILRB3	-1.23	0.508048	1.11	0.880262
LILRB4	1		1
LILRB5	1		1
LIMK1	1		1
LITAF	-3.41	0.0106652	1.18	0.670411
LTA	1		1
LTB	1.11	0.586522	1.26	0.566359
LTB4R	1		1.45	0.5
LTB4R2	1		1
LTBR	1		1
LTF	-10.86	0.00888859	-2.42	0.268968
LTK	1		1
LY96	-2.04	0.0869449	1.21	0.553512
MAF	1		1
MAFF	1		1
MAFG	-1.17	0.316492	-1.17	0.316492
MAFK	1		1
MALT1	1		1
MAP2K1	-1.16	0.391002	-1.16	0.391002
MAP2K4	-1.04	0.943506	-1.2	0.716126
MAP2K6	1		1
MAP3K1	1.48	0.490112	1.4	0.638155
MAP3K5	-1.65	0.0293108	1.02	0.954966
MAP3K7	1		1
MAP3K9	1		1
MAP4K1	2.09	0.0154308	-1.03	0.391002
MAP4K2	1		1
MAP4K4	2.11	0.0870715	2.06	0.109864
MAPK1	-1.07	0.670147	1.05	0.65649
MAPK11	1		1
MAPK14	-2.97	0.0161447	-1.13	0.680557
MAPK3	-1.73	0.113956	1.28	0.516474
MAPK8	-1	0.391002	-1	0.391002
MAPKAPK2	1.16	0.646212	1.52	0.221111
MAPKAPK5	1.05	0.582504	-1.06	0.391002
MARCO	1		1
MASP1	1		1.11	0.5
MASP2	1		1
MAVS	1		1
MAX	-1.36	0.212641	1.16	0.499294
MBL2	1		1
MBP	-1.18	0.391002	-1.06	0.786588
MCL1	-1.37	0.263876	1.4	0.273222
MEF2A	-1.1	0.631427	1.02	0.939672
MEF2BNB	1		1
MEF2C	1		1
MEF2D	1.37	0.29472	-1.01	0.391002
MIF	1.76	0.0753098	1.22	0.592319
MKNK1	-1.49	0.437291	1.21	0.718665
MME	1.19	0.42265	1.17	0.5
MMP3	1		1
MMP9	-11.78	0.00428951	-1.8	0.397713
MPPED1	1		1
MR1	-1.07	0.391002	-1.07	0.391002
MRC1	1		1
MS4A1	4.57	0.00386099	1.12	0.893165
MS4A2	1		1
MSR1	1		1
MUC1	1		1
MX1	-12.53	0.0447259	-1.42	0.491803
MX2	-9.78	0.0365436	-1.73	0.292514
MYC	1.08	0.426204	1.38	0.500707
MYD88	-1.65	0.304465	1.51	0.377375
MYL2	1		1
NCAM1	-1	0.391002	-1	0.391002
NCF4	-1.48	0.362924	1.36	0.517128
NCR1	1		1
NEFL	-1.12	0.848511	-1.87	0.0820124
NFATC1	1.03	0.42265	1
NFATC2	1.37	0.196497	1
NFATC3	1.65	0.247932	-1.05	0.905516
NFATC4	1		1
NFE2L2	-1.28	0.410573	-1.03	0.890013
NFIL3	-2.29	0.137392	1.02	0.978776
NFKB1	-1.06	0.895958	1.16	0.781918
NFKB2	1		1
NFKBIA	-4.19	0.0427462	-1.42	0.338661
NFKBIZ	1.08	0.78308	1.74	0.0619612
NLRP3	-1.04	0.48618	1.69	0.240721
NOD1	1.12	0.687934	-1.01	0.98141
NOD2	-1.36	0.465563	1.11	0.862808
NOS2	1		1
NOTCH1	-1.07	0.274899	-1.07	0.274899
NOTCH2	-1.14	0.605731	1.41	0.499727
NOX1	1		1
NR3C1	1.18	0.703791	1.06	0.920086
NT5E	1		1
NUP107	1		1
OAS1	-19.13	0.0164792	-1.31	0.616563
OAS2	-11.37	0.0119991	-1.38	0.489432
OAS3	-1.82	0.254592	1.05	0.912689
OASL	-2.67	0.179959	-1.69	0.261358
OXER1	1		1
PAX5	1.23	0.42265	1
PDCD1	1		1
PDCD1LG2	-1.04	0.391002	1.39	0.534753
PDCD2	1		1
PDGFA	1		1
PDGFB	1		1
PDGFRB	1		1
PECAM1	-1.22	0.509917	1.01	0.974792
PIGR	1		1
PIK3C2G	1		1
PLA2G2A	1		1
PLA2G2E	1		1
PLA2G4A	1		1
PLA2G6	1		1
PLAU	-2.12	0.0144544	-1.18	0.543182
PLAUR	-2.78	0.131502	-1.05	0.967324
PLCB1	1		1
PMCH	-2.16	0.155589	-1.78	0.274065
PML	-1.04	0.90662	-1.03	0.96325
POU2F2	2.16	0.0751521	-1.04	0.391002
PPARG	1		1
PPP1R12B	1		1
PRDM1	-1.02	0.960391	1.55	0.317752
PRF1	3.28	0.0389678	1.32	0.64561
PRG2	1		1
PRKCA	1		1.11	0.5
PRKCB	-1.6	0.284557	1.22	0.741537
PRKCD	-1.69	0.135213	1.1	0.748273
PSMB10	1.68	0.316555	-1.1	0.868123
PSMB5	-1.32	0.350937	-1.37	0.188058
PSMB7	-1.09	0.755724	-1.58	0.286883
PSMB8	-1.25	0.393273	1.06	0.814139
PSMB9	-1.37	0.157896	1.05	0.874761
PSMC2	-1.12	0.66924	1.17	0.605944
PSMD7	-1.6	0.159644	-1.04	0.832137
PTAFR	-1.05	0.890492	1.23	0.793222
PTGDR2	1		1
PTGER1	1		1
PTGER2	1		1
PTGER3	1		1
PTGER4	1.17	0.738417	-1.18	0.722948
PTGFR	1		1.19	0.5
PTGIR	1		1
PTGS1	-1.79	0.174868	-1.29	0.61759
PTGS2	-3.37	0.0131172	-1.32	0.549425
PTK2	1.1	0.797672	1.16	0.678998
PTPN2	-1.64	0.101259	-1.1	0.83051
PTPN22	1.33	0.458383	1.36	0.441494
PTPN6	1.56	0.19713	1.14	0.5
PTPRC	1.06	0.847252	1.26	0.464395
PYCARD	-2.19	0.0331847	-1.29	0.423996
RAC1	-1.73	0.256864	1.15	0.665787
RAF1	1.21	0.582991	1.74	0.312835
RAG1	1		1
RAG2	1		1
RAPGEF2	1.31	0.376052	1.27	0.5
RARRES3	1.27	0.658942	1.28	0.586026
RELA	1		1
RELB	-1.21	0.431915	-1.38	0.206587
REPS1	-1.45	0.200141	-1.11	0.820953
RHOA	-1.13	0.44456	-1.05	0.799207
RIPK1	-2.22	0.0189989	-1.31	0.183714
RIPK2	-1.38	0.259322	-1.4	0.2375
RNASEL	1		1
ROCK2	-1.41	0.110764	-1.03	0.83363
RORC	1		1
RPS6KA5	1.18	0.610811	1.05	0.904313
RRAD	1		1
RUNX1	-1.16	0.443687	1.1	0.792946
S100A8	-54.67	8.09e-05	-1.2	0.683848
S100A9	-50.42	9.306e-05	-1.32	0.582933
S1PR1	2.64	0.0832865	1.29	0.597095
SELE	1		1
SELL	-3.41	0.0156368	1.32	0.319721
SELPLG	1.14	0.766215	1.06	0.929701
SERPING1	-1.1	0.391002	-1.1	0.391002
SH2D1A	1.98	0.0201137	1.14	0.621055
SHC1	1.18	0.681793	1.08	0.914892
SIGIRR	2.1	0.282178	-1.04	0.864205
SIGLEC1	1.23	0.389855	-1.07	0.348753
SIRPA	-1.14	0.721818	1.43	0.403552
SKI	1.44	0.297286	1
SLAMF1	1.04	0.184621	1
SLAMF6	1.99	0.0121669	1
SLAMF7	1.17	0.269691	1
SLC2A1	-1.21	0.834405	2.16	0.724091
SMAD2	1.03	0.792011	-1.04	0.862262
SMAD3	1.44	0.103334	-1.05	0.391002
SMAD5	1		1
SMAD7	1		1.11	0.5
SMPD3	1		1
SOCS1	-1.02	0.960035	-1.27	0.377204
SOCS3	-2.67	0.0881757	-1.24	0.628965
SPP1	-1.26	0.727517	1.41	0.777524
SRC	-1.9	0.0641143	-1.56	0.225593
STAT1	-2.25	0.169653	1.04	0.93103
STAT2	-5.1	0.0296272	-1.09	0.784169
STAT3	-1.75	0.13852	1.08	0.805858
STAT4	1.2	0.289672	1
STAT5A	1.03	0.947274	1.35	0.496821
STAT5B	-1.5	0.174924	1.23	0.603491
STAT6	1.31	0.30285	-1.22	0.720348
SYK	-1.57	0.319103	-1.02	0.967701
SYT17	1		1
TAGAP	1.09	0.716227	1	0.994874
TAL1	1.52	0.604639	1.58	0.742472
TAP1	-1.84	0.10851	1.01	0.96917
TAP2	1.44	0.442127	1.1	0.589439
TAPBP	1.01	0.990539	-1.29	0.707633
TARP	1.84	0.087023	1.65	0.0403572
TBK1	-1.92	0.114252	-1.13	0.597633
TBX21	3.47	0.00367737	2.03	0.0200855
TBXA2R	1		1
TCF4	1.72	0.189791	-1.05	0.885821
TCF7	1		1
TFRC	1.87	0.436931	2.7	0.559687
TGFB1	-1.18	0.599427	-1.06	0.852719
TGFB2	1		1
TGFB3	1		1
TGFBI	1.45	0.321532	-1.19	0.391002
TGFBR1	-1.04	0.949932	1.57	0.28948
TGFBR2	1.73	0.346794	1.82	0.264453
THBS1	-5.3	0.0240918	1.39	0.57536
THY1	1.09	0.847693	-1.48	0.297528
TICAM1	1		1
TIGIT	1.66	0.0860741	-1.08	0.391002
TIRAP	-1.06	0.754683	1.03	0.897695
TLR1	-2.37	0.0412615	1.29	0.584129
TLR2	-1.8	0.111082	1.78	0.165288
TLR3	-1.19	0.391002	-1.19	0.391002
TLR4	-2.56	0.0797536	1.38	0.366712
TLR5	-1.27	0.391002	1.52	0.472617
TLR6	-1.85	0.380222	1.69	0.419268
TLR7	1		1
TLR8	-3.17	0.0252813	1.37	0.390399
TLR9	1		1
TMEM173	-1.16	0.759718	1.11	0.885434
TNF	1.57	0.203663	1
TNFAIP3	-1.64	0.213687	-1.91	0.121937
TNFAIP6	-8.32	0.0104387	1.17	0.489399
TNFRSF11A	1		1
TNFRSF13B	1		1
TNFRSF13C	3.58	0.183227	-1.03	0.96437
TNFRSF14	1.39	0.398486	-1.06	0.391002
TNFRSF17	1.43	0.42265	1
TNFRSF18	1.03	0.42265	1
TNFRSF1B	-1.2	0.696702	1.17	0.71684
TNFRSF4	1		1
TNFRSF8	1		1.22	0.5
TNFRSF9	1		1
TNFSF10	-1.22	0.511817	1.25	0.631551
TNFSF11	1		1
TNFSF12	1		1
TNFSF13	1		1.17	0.5
TNFSF13B	-3.41	0.019117	-1.18	0.601987
TNFSF14	-1	0.391002	1.31	0.500839
TNFSF15	1		1
TNFSF18	1		1
TNFSF4	1		1
TNFSF8	1.12	0.776231	1.24	0.62265
TOLLIP	-1.21	0.588812	1.01	0.967194
TP53	1		1
TPSAB1	1		1
TRADD	1		1
TRAF1	-1.02	0.391002	-1.02	0.391002
TRAF2	1		1
TRAF3	1.13	0.449201	-1.09	0.391002
TRAF4	1		1
TRAF5	1.38	0.192288	-1.01	0.391002
TRAF6	1.02	0.42265	1
TREM2	1		1
TSLP	-1.24	0.312678	-1.24	0.312678
TWIST2	-1.08	0.391002	1.03	0.82511
TYK2	1.13	0.674527	1.26	0.702178
TYROBP	-1.21	0.557133	1.24	0.495381
UBE2L3	-2.26	0.152421	-1.1	0.65168
USP9Y	1.87	0.0529004	2.05	0.357659
VCAM1	1		1
VTN	1		1
XBP1	1.1	0.842661	1.25	0.376805
XCL1	1		1
XCR1	1		1
ZAP70	1.23	0.42265	1
ZBTB16	1		1
ZEB1	-1.33	0.387335	-1.08	0.85872
ZNF205	1		1
ABCF1	1.54	0.208612	1.22	0.732794
ALAS1	-1.36	0.203031	1.55	0.102469
DDX50	1.92	0.217701	1.92	0.532888
ERCC3	1.24	0.534751	1.62	0.106561
G6PD	1.34	0.712463	-1.23	0.710071
GUSB	-1.08	0.391002	-1.08	0.391002
HDAC3	1.34	0.24088	-1.03	0.922547
HPRT1	-1.29	0.427207	1.2	0.585401
OAZ1	3.52	0.140453	1.35	0.752846
POLR2A	-1.08	0.83728	1.47	0.385059
PPBP	-3.21	0.0495126	1.03	0.974548
PPIA	-1.15	0.473094	1.11	0.645593
SDHA	1.53	0.176111	1.12	0.849271
TBP	1		1
TRIM39	-1.05	0.788091	1.01	0.982678
TUBB	-1.2	0.427453	1.03	0.97344
UBB	6.05	0.0951373	3.83	0.456209
